# Supplementary material for: Identification of miRNAs and Their Targets in Cunninghamia lanceolata Under Low Phosphorus Stress Based on Small RNA and Degradome Sequencing
Source: Int J Mol Sci. 2025 Apr 12;26(8):3655. doi: 10.3390/ijms26083655 (PMC12027079; doi:10.3390/ijms26083655)
Supplement: Supplementary file 1 [file ijms-26-03655-s001.zip]

Archive with 9 entries (9 files):
- Figure S1.pdf
- Figure S2.pdf
- Figure S3.pdf
- Figure S4.pdf
- Table S1.xlsx
- Table S2.xlsx
- Table S3.xlsx
- Table S4.xlsx
- Table S5.xlsx
