# Supplementary material for: Identification of miRNAs and Their Targets in Cunninghamia lanceolata Under Low Phosphorus Stress Based on Small RNA and Degradome Sequencing
Source: Int J Mol Sci. 2025 Apr 12;26(8):3655. doi: 10.3390/ijms26083655 (PMC12027079; doi:10.3390/ijms26083655)
Supplement: Supplementary file 1 [file ijms-26-03655-s001.zip › Table S1.xlsx]

## Sheet: Sheet1
Table S1.
ID	miRNA name	miRNA sequence	length	group	Family name of miRNAs	pre-miRNA_sequence	type	CG%	dG	MFEI	Expression (RPM)						miRNA* name	miRNA* Sequence	miRNA* Length	Expression (RPM)
											P_plus_root1	P_plus_root2	P_plus_root3	P_min_root1	P_min_root2	P_min_root3				P_plus_root1	P_plus_root2	P_plus_root3	P_min_root1	P_min_root2	P_min_root3
1	cln-MIR162-p5	GGAGGCAGGGTTTTATCCATC	21	gp1a	MIR162	ttaactGGAGGCAGGGTTTTATCCATCccttcctgttactgatttaaggctctgctcacaattaactgcagttaacaggcacgggTTGATAAACCTCTGCATCCAGtttgg	5'	45	-42.2	0.8	31.5278	31.7402	41.0754	30.1937	42.9404	44.1537
2	cln-miR162	TTGATAAACCTCTGCATCCAG	21	gp1a	MIR162	ttaactGGAGGCAGGGTTTTATCCATCccttcctgttactgatttaaggctctgctcacaattaactgcagttaacaggcacgggTTGATAAACCTCTGCATCCAGtttgg	3'	45	-42.2	0.8	2898.38	2412.25	2766.99	2599.29	2833.39	2717.21
3	cln-miR164	TGGAGAAGCAGGGCACGTGCG	21	gp1a	MIR164	cctggTGGAGAAGCAGGGCACGTGCGatacacagaaacaattgtataaaccattatcgCATGTGCTTTCCTTCTCCACCagg	5'	48.8	-45.5	1.1	437.041	579.787	634.802	445.029	410.617	436.281
4	cln-MIR164-p3	CATGTGCTTTCCTTCTCCACC	21	gp1a	MIR164	cctggTGGAGAAGCAGGGCACGTGCGatacacagaaacaattgtataaaccattatcgCATGTGCTTTCCTTCTCCACCagg	3'	48.8	-45.5	1.1	22.8305	40.2042	58.8125	44.6342	78.5004	64.4784
5	cln-miR6725	TGGCATCTGTCGAGGTCATCTA	22	gp1a	MIR6725	aacgcagagtggtagattctTGGCATCTGTCGAGGTCATCTAcaaagttttcgtttgttgatattagaaaaatataaattttagcaagtggatctaaaacattgtggATGATCTCGAGGATGCCCAAGggtttattactttgcagg	5'	37.7	-65.4	1.2	3995.34	2771.97	3524.08	3646.88	2600.24	4156.76
6	cln-MIR6725-p3_1	ATGATCTCGAGGATGCCCAAG	21	gp1a	MIR6725	aacgcagagtggtagattctTGGCATCTGTCGAGGTCATCTAcaaagttttcgtttgttgatattagaaaaatataaattttagcaagtggatctaaaacattgtggATGATCTCGAGGATGCCCAAGggtttattactttgcagg	3'	37.7	-65.4	1.2	50.5532	39.1462	48.5437	37.8515	54.3464	44.1537
7	cln-miR6725_R-1	TGGCATCTGTCGAGGTCATCT	21	gp1a	MIR6725	aacgcagagtggtagattctTGGCATCTGTCGAGGTCATCTacaaagttttcgtttgttgatattagaaaaatataaattttagcaagtggatctaaaacattgtggATGATCTCGAGGATGCCCAAGggtttattactttgcagg	5'	37.7	-65.4	1.2	300.601	334.33	265.59	228.203	201.619	311.879
8	cln-MIR6725-p3_3	TGGATGATCTCGAGGATGCCC	21	gp1a	MIR6725	aaggcagagtggtagattctTGGCATCTGTCGAGGTCATCTAcaaagatttcgtttgttgatattagaaaaatataaattttagcaagtggatctaaaacattgTGGATGATCTCGAGGATGCCCaagggtttattgctttgcagg	3'	38.4	-66.7	1.2	50.5532	39.1462	48.5437	37.8515	54.3464	44.1537
9	cln-miR6725_2ss19TG21TC	TGGCATCTGTCGAGGTCAGCCA	22	gp1a	MIR6725	ggtagattctTGGCATCTGTCGAGGTCATCTAcaaagttttcgtttgttgatattagaaaaatataaattttagcaagtggatctaaaacattgtggatgatctcgaggatgcccaagggtttatta	5'	35.4	-52.8	1.2	50.0096	0	28.006	25.3802	27.5087	36.0939
10	mdm-miR160a	TGCCTGGCTCCCTGTATGCCA	21	gp1b	MIR160	taTGCCTGGCTCCCTGTATGCCAcatacaaagttcatcagttgttgattgacttcataggtggcttacaaggagccaagcata	5'	44.6	-39.6	1.1	1303.51	1540.46	1716.76	1949.46	1431.12	1768.95
11	pab-miR156m	TTGACAGAAGATAGAGGGCAC	21	gp2a	MIR156	acgacatttgatggggcaaatgaaaaagagggaaggttggtgttaatgTTGACAGAAGATAGAGGGCACataccttcacatgcagagaatctgcatttgatttgtatgtGCTCTCTATACTTCTGTCATCacttccttaattacatccttcttgtctctttttttatgtactctctatatgtaag	5'	37.3	-76.9	1.1	1712.29	2139.29	1783.98	1872.89	1427.1	1008.53
12	mtr-miR156g-3p_1ss9GT	GCTCTCTATACTTCTGTCATC	21	gp2a	MIR156	acgacatttgatggggcaaatgaaaaagagggaaggttggtgttaatgTTGACAGAAGATAGAGGGCACataccttcacatgcagagaatctgcatttgatttgtatgtGCTCTCTATACTTCTGTCATCacttccttaattacatccttcttgtctctttttttatgtactctctatatgtaag	3'	37.3	-76.9	1.1	85.8861	101.568	130.694	83.5797	135.531	57.1195
13	far-MIR156a-p5_1ss17AT	AGAAGAGAGAGAGCACTGCT	20	gp2a	MIR156	cgctttcaaaaatatcaacagcAGAAGAGAGAGAGCACAGCTtcttctattagaagaaatttccactctcgtgacattatctttacttacagagcagctgtgctcctctcttctcctgttggatttatatgaaaatg	5'	38.7	-53.9	1	53.2711	186.209	114.824	140.466	56.3593	81.2989
14	pab-miR160a_L+1	ATGCCTGGCTCCCTGTATGCCA	22	gp2a	MIR160	gactcaggtgaaagtATGCCTGGCTCCCTGTATGCCAcatacaaagttcatcagttgttgattgacttcataggtgGCTTACAAGGAGCCAAGCATAcgttttctgaccc	5'	46.4	-48.8	1	9.78449	7.40604	11.6691	12.6901	10.3996	15.2435
15	csi-miR160b-3p_2ss3GT7GA	GCTTACAAGGAGCCAAGCATA	21	gp2a	MIR160	gactcaggtgaaagtATGCCTGGCTCCCTGTATGCCAcatacaaagttcatcagttgttgattgacttcataggtgGCTTACAAGGAGCCAAGCATAcgttttctgaccc	3'	46.4	-48.8	1	57.0762	61.3643	84.0179	83.5797	80.8487	79.0211
16	atr-miR164a	TGGAGAAGCAGGGCACGTGCA	21	gp2a	MIR164	aatgagatgggtaatacctggTGGAGAAGCAGGGCACGTGCGatacacagaaacaattgtataaaccattatcgcatgtgctttccttctccaccaggttatacccatgtctga	5'	44.7	-62.1	1.2	7.61016	14.8121	28.006	22.7547	18.1155	35.0426
17	gma-miR166a-5p_2ss20GC21GT	GGAATGTTGTCTGGCTCGACT	21	gp2a	MIR166	gaagacctcaatgttgaggGGAATGTTGTCTGGCTCGACTacatcccaatgttagatgccgTCGGACCAGGCTTCATTCCCCccaatttgacgtttcc	5'	51	-44.3	0.9	162.531	191.499	132.562	165.19	232.817	255.461
18	pab-miR166f	TCGGACCAGGCTTCATTCCCC	21	gp2a	MIR166	gaagacctcaatgttgaggGGAATGTTGTCTGGCTCGACTacatcccaatgttagatgccgTCGGACCAGGCTTCATTCCCCccaatttgacgtttcc	3'	51	-44.3	0.9	12056.7	11652.9	10545.6	12982.4	13890.5	12720.6
19	atr-MIR166a-p5	GTTGAGGGGAATGTTGTCTGG	21	gp2a	MIR166	gaagacctcaatGTTGAGGGGAATGTTGTCTGGctcgactacatcccaatgttagatgccgTCGGACCAGGCTTCATTCCccccaatttgacgtttcc	5'	51	-44.3	0.9	14.1332	5.29003	9.33532	17.2848	15.7672	22.4273
20	pab-miR166f_R-2	TCGGACCAGGCTTCATTCC	19	gp2a	MIR166	gaagacctcaatGTTGAGGGGAATGTTGTCTGGctcgactacatcccaatgttagatgccgTCGGACCAGGCTTCATTCCccccaatttgacgtttcc	3'	51	-44.3	0.9	507.707	704.631	275.392	222.077	368.013	280.516
21	pab-MIR166f-p5_1ss21TA	GAATGTTGTCTGGCTCGACTA	21	gp2a	MIR166	gaagacctcaatgttgagggGAATGTTGTCTGGCTCGACTAcatcccaatgttagatgccgtCGGACCAGGCTTCATTCCCCccaatttgacgtttcc	5'	51	-44.3	0.9	67.4043	51.8423	41.0754	71.1084	95.6095	112.312
22	pab-miR166f_L-1	CGGACCAGGCTTCATTCCCC	20	gp2a	MIR166	gaagacctcaatgttgagggGAATGTTGTCTGGCTCGACTAcatcccaatgttagatgccgtCGGACCAGGCTTCATTCCCCccaatttgacgtttcc	3'	51	-44.3	0.9	368.006	427.434	343.073	336.507	368.348	387.046
23	nta-miR169a_1ss9GA	CAGCCAAGAATGACTTGCCGA	21	gp2a	MIR169	tattcatctgtgatgttttgcatgaagggcagagagctttatgCAGCCAAGAATGACTTGCCGAcaccctaatttcttgcatttctctgtatttgcattataattgctcgtgGGCAAGCTGTTTTTGGCTACAcattgtgctttgcttttcaatgcaacgtctcagatgacag	5'	41.6	-68.7	1	16.3075	14.8121	14.9365	22.9735	20.7993	19.2734
24	gma-miR169l-3p_L-2R+1_1ss9TC	GGCAAGCTGTTTTTGGCTACA	21	gp2a	MIR169	tattcatctgtgatgttttgcatgaagggcagagagctttatgCAGCCAAGAATGACTTGCCGAcaccctaatttcttgcatttctctgtatttgcattataattgctcgtgGGCAAGCTGTTTTTGGCTACAcattgtgctttgcttttcaatgcaacgtctcagatgacag	3'	41.6	-68.7	1	2.71792	12.6961	9.33532	7.22024	17.4445	5.95725
25	pab-miR169a_L-1	CAGCCAAGAATGACTTGCCC	20	gp2a	MIR169	tattcatctgtgatgttttgcatgaagggcagagagctttatgCAGCCAAGAATGACTTGCCGacaccctaatttcttgcatttctctgtatttgcattataattgctcgtgggcaagctgtttttggctacacattgtgctttgcttttcaatgcaacgtctcagatgacag	5'	41.6	-68.7	1	0	11.6381	6.53472	2.18795	12.4125	10.688
26	ata-miR169e-5p_L+2R-2	GACAGCCAAGGATGACTTGCC	21	gp2a	MIR169	attggtgttgcatgatgatgtagactagtgagttaGACAGCCAAGGATGACTTGCCtccatgctgatctctgaaatttcatcaacacagtaatcagtatttgtgggcaagtcattcttcgctgtgtactctttctgctactcatgccacaacctat	5'	42.3	-66.3	1	143.506	138.599	139.563	153.375	100.977	81.4741
27	pab-miR169a_L-1R+1	CAGCCAAGAATGACTTGCCCA	21	gp2a	MIR169	tatagtgtgttactCAGCCAAGAATGACTTGCCTAcatggtgatctgaagtttcatgaatacagtgattcaatgtttgtgggcaagccattcatgtctgtgcatccactctg	5'	42	-32.7	0.7	4.34866	0	3.73413	12.0337	8.05132	8.93587
28	pde-MIR171-p5_1ss10AG	ATGTTGGCTGGGCTCAATCGG	21	gp2a	MIR171	atattgtgATGTTGGCTGGGCTCAATCGGattacaacgccaacgatgttgctgaTTGAGCCGTGCCAATATCACAatca	5'	45.6	-43.9	1.2	0	0	0	0	5.36755	10.5128
29	smo-miR171b_L+1R-1_1ss21AT	TTGAGCCGTGCCAATATCACT	21	gp2a	MIR171	atattgtgATGTTGGCTGGGCTCAATCGGattacaacgccaacgatgttgctgaTTGAGCCGTGCCAATATCACAatca	3'	45.6	-43.9	1.2	585.982	518.423	572.255	515.481	598.482	444.341
30	pab-MIR171e-p5	TATTGACGTGCCTCAATTTGA	21	gp2a	MIR171	gcaaaggcgaTATTGACGTGCCTCAATTTGAagacattgttagaggaactctaactttgtgctcTGATTGAGCCGCGTCAATATCcccttcct	5'	45.2	-43.7	1	53.8147	27.5081	35.941	48.7913	30.1925	52.5639
31	lus-miR171g	TGATTGAGCCGCGTCAATATC	21	gp2a	MIR171	gcaaaggcgaTATTGACGTGCCTCAATTTGAagacattgttagaggaactctaactttgtgctcTGATTGAGCCGCGTCAATATCcccttcct	3'	45.2	-43.7	1	354.416	339.62	259.989	245.05	274.416	226.551
32	pab-miR390a	AAGCTCAGGAGGGATAGCGCC	21	gp2a	MIR390	ctggagcgttagggatttggactatttagaagaaaaagaggggcccgggcttgacggaattgcaAAGCTCAGGAGGGATAGCGCCtgctgccatttctcctcactgtaatggtaatggTGCTATCCATCCTGAGCTTTAtaatttcttcatgccatatcgcagtccttcaaattcactaagatgttctactacttatcattctat	5'	43.9	-79.6	0.9	336.478	441.188	527.912	501.697	518.639	413.328	mdm-MIR390c-p3_2ss17TC20CT	TGCTATCCATCCTGAGCTTTA	21	0	0	0	4.3759	0	2.80341
33	atr-MIR393-p5_2ss14TA17AG	TGTGAAAAGACATAGAGGG	19	gp2a	MIR393	atTGTGAAAAGACATAGAGGGtgtagaataggtgggagagcaatcgccggtgaaataccactacctttatcgtctttttactta	5'	40.5	-27.4	0.8	742.534	448.594	665.608	234.548	161.026	55.7178
34	pab-miR396g	TTCCACAGCTTTCTTGAACTT	21	gp2a	MIR396	gtagaatcccgtcatgcttTTCCACAGCTTTCTTGAACTTagtgctcaggattatgggtgtgaggaataagaggttgttgctttttccttcctcgtccaagcggatctgtgtacaaagCTCAAGAAAGCTGTGGGAAAacatgaaaggattcagt	5'	43.9	-74	1.1	4773.2	5169.41	4605.58	4657.93	6257.89	6321.69
35	pab-miR396a-3p	CTCAAGAAAGCTGTGGGAAA	20	gp2a	MIR396	gtagaatcccgtcatgcttTTCCACAGCTTTCTTGAACTTagtgctcaggattatgggtgtgaggaataagaggttgttgctttttccttcctcgtccaagcggatctgtgtacaaagCTCAAGAAAGCTGTGGGAAAacatgaaaggattcagt	3'	43.9	-74	1.1	277.771	263.443	428.024	559.897	385.793	525.464
36	pab-miR396g_1ss21TG	TTCCACAGCTTTCTTGAACTG	21	gp2a	MIR396	tgcttTTCCACAGCTTTCTTGAACTGagcgctcagactgcacagcagatttttttatttcttttttgttaaggtggtctttcgtccgggcagatctgagttcagagCTCAAGAAAGCTGTGGGAAAacat	5'	43.1	-54.5	1	633.818	739.546	734.223	574.337	646.79	536.678
37	pab-miR396a-3p_1ss1CN	CTCAAGAAAGCTGTGGGAAA	20	gp2a	MIR396	gtagaatctcgccatacttTTCCACAGCTTTCTTGAACTTagtgggatggcaatgacgaacggttaccatctgacgtctagtctgcctgcagagCTCAAGAAAGCTGTGGGAAAatatggacagattcaat	3'	45	-61.8	1	11.9588	12.6961	27.5392	35.8824	30.8634	38.1965
38	pab-miR396b	TTCCACGGCTTTCTTGAACTT	21	gp2a	MIR396	agcttggaatggtagatagaatccgtggtcatatttTTCCACGGCTTTCTTGAACTTtaatggcgggcagattagttgtgtagagtaagtacccagtgaaaaaaagCTCAAGAAAGCCGTGGGAAAatatagagggattcagaaatgcactacaaact	5'	40.5	-53.1	0.8	4126.34	4479.59	3421.86	4648.96	5261.87	4516.82
39	pab-miR396a-3p_1ss12TC	CTCAAGAAAGCCGTGGGAAA	20	gp2a	MIR396	agcttggaatggtagatagaatccgtggtcatatttTTCCACGGCTTTCTTGAACTTtaatggcgggcagattagttgtgtagagtaagtacccagtgaaaaaaagCTCAAGAAAGCCGTGGGAAAatatagagggattcagaaatgcactacaaact	3'	40.5	-53.1	0.8	0	0	8.40179	20.5667	8.05132	19.2734
40	smo-MIR396-p3	TTCAAGAAAGCTGTGGGAAA	20	gp2a	MIR396	tgcttTTCCACGGCTTTCTTGAACTTtacgtgtgtgttggatgagaaatttttgctcatctctacgtgtgttcaaagTTCAAGAAAGCTGTGGGAAAaaa	3'	39	-50.3	1.3	101.65	133.309	131.161	197.134	139.892	154.538
41	pab-miR396b_R+1	TTCCACGGCTTTCTTGAACTTT	22	gp2a	MIR396	tTTCCACGGCTTTCTTGAACTTTacgtgtgtgttggatgagaaatttttgctcatctctacgtgtgttcaaagTTCAAGAAAGCTGTGGGAAAaa	5'	38.9	-49.2	1.3	425.082	466.58	384.148	433.214	491.466	431.024
42	pab-miR396a-3p_R+1	CTCAAGAAAGCTGTGGGAAAA	21	gp2a	MIR396	tgcttTTCCACAGCTTTCTTGAACTGagcgctcagactgcacagcagatttttttatttcttttttgttaaggtggtctttcgtccgggcagatctgagttcagagCTCAAGAAAGCTGTGGGAAAAca	3'	43.4	-54	1	25.0048	20.1021	34.5407	49.2289	31.5343	38.1965
43	pab-miR396a-5p_L+2R-1	TTTTCCACAGCTTTCTTGAACT	22	gp2a	MIR396	tgcTTTTCCACAGCTTTCTTGAACTgagcgctcagactgcacagcagatttttttatttcttttttgttaaggtggtctttcgtccgggcagatctgagttcagaGCTCAAGAAAGCTGTGGGAAAaca	5'	43.4	-54	1	13.046	9.52205	7.93502	8.09542	12.4125	12.4401
44	pab-miR396a-3p_L+1	GCTCAAGAAAGCTGTGGGAAA	21	gp2a	MIR396	tgcTTTTCCACAGCTTTCTTGAACTgagcgctcagactgcacagcagatttttttatttcttttttgttaaggtggtctttcgtccgggcagatctgagttcagaGCTCAAGAAAGCTGTGGGAAAaca	3'	43.4	-54	1	51.6404	71.9444	116.225	130.402	85.8808	112.662
45	pab-miR396g_L+1R-1	TTTCCACAGCTTTCTTGAACT	21	gp2a	MIR396	tgctTTTCCACAGCTTTCTTGAACTgagcgctcagactgcacagcagatttttttatttcttttttgttaaggtggtctttcgtccgggcagatctgagttcagaGCTCAAGAAAGCTGTGGGAAAaca	5'	43.4	-54	1	84.799	29.6241	55.0784	71.9836	83.8679	91.6365
46	pab-miR396f_L-3_1ss7GA	CACAGCTTTCTTGAACTT	18	gp2a	MIR396	ttccCACAGCTTTCTTGAACTTtgaacacacgtagagatgagcaaaaatttctcatccaacacacacgtaaagttcaagaaagccgtggaaa	5'	40.2	-34.9	0.9	11.9588	50.7842	10.7356	14.4405	28.5151	16.1196
47	pab-miR396a-5p	TTCCACAGCTTTCTTGAACTA	21	gp2a	MIR396	gcttTTCCACAGCTTTCTTGAACTGagcgctcagactgcacagcagatttttttatttcttttttgttaaggtggtctttcgtccgggcagatctgagttcagagctcaagaaagctgtgggaa	5'	44.4	-52.2	0.9	32.615	31.7402	39.2083	33.6944	34.2181	50.111
48	fve-miR397	TCATTGAGTGCAGCGTTGATG	21	gp2a	MIR397	agcaaatgcgTCATTGAGTGCAGCGTTGATGatttcaatgtattgatattattagcttgtctgataattcttttacatttggttgTCAATGCTGCACTTAATAATGcgtttgcttac	5'	34.2	-55.6	1.4	417.472	143.889	295.93	344.383	318.698	432.776
49	dpr-MIR397-p3_1ss20CT	TCAATGCTGCACTTAATAATG	21	gp2a	MIR397	agcaaatgcgTCATTGAGTGCAGCGTTGATGatttcaatgtattgatattattagcttgtctgataattcttttacatttggttgTCAATGCTGCACTTAATAATGcgtttgcttac	3'	34.2	-55.6	1.4	7.61016	0	6.53472	9.62698	11.406	20.6751
50	pab-miR397a_L+1R-1_1ss15GC	TTATTGAGTGCAGCCTTGACG	21	gp2a	MIR397	gggttgtcaaatcaTTATTGAGTGCAGCATTGACGatctctgtgtattaatgttactatcttctctcataattcgatgtatacatttttattgtcaatgctgcaatcaattatgctttggcaaatt	5'	32.5	-42.7	1	28.2663	25.3921	37.808	33.9132	20.4638	79.5468
51	lus-MIR397a-p5_1ss5GC	TATTCAGTGCAGCGTTGATG	20	gp2a	MIR397	caacagtttggattagcaaatgcgTATTCAGTGCAGCGTTGATGatttcaatgtattagctaatattgttagctcgtctgctaattttatacgtttaattgtcaatgctgtactcaataacgcgtttgcatactgtaaaagctggag	5'	36.1	-55.7	1	20.1126	0	12.6027	17.7224	15.4317	29.2606
52	pab-miR397a_1ss14GA	TATTGAGTGCAGCATTGACGA	21	gp2a	MIR397	gggttgtcaaatcatTATTGAGTGCAGCATTGACGAtctctgtgtattaatgttttattatcttctctcataattcgatgtatacatttttattgtcaatgctgcaatcaattatgctttggcaaatt	5'	31.2	-45.7	1.1	15.2203	21.1601	10.7356	21.8795	21.1347	19.0982
53	pab-miR397a_L+1R-1_1ss15GA	TTATTGAGTGCAGCATTGACG	21	gp2a	MIR397	gggttgtcaaatcaTTATTGAGTGCAGCATTGACGatctctgtgtattaatgttttattatcttctctcataattcgatgtatacatttttattgtcaatgctgcaatcaattatgctttggcaaatt	5'	31.2	-45.7	1.1	131.004	176.687	141.43	168.253	128.821	145.427
54	pab-MIR398b-p5_2ss15TA20TA	ACCTTGGAACACATACACAAT	21	gp2a	MIR398	cgtggctctatctacagcatatgctcgaccggagcaACCTTGGAACACATACACAATgaatatatctacgtagatggatgtatttgtgttactcacaattacatatattcttgtgggTGTGTTCCCAGGTCGCCCCAGttgacaaatcagctgtttttgagcccct	5'	44	-67.5	0.9	8.69733	10.5801	7.46825	0	0	4.55554
55	pab-miR398b_2ss1CT20TA	TGTGTTCCCAGGTCGCCCCAG	21	gp2a	MIR398	cgtggctctatctacagcatatgctcgaccggagcaACCTTGGAACACATACACAATgaatatatctacgtagatggatgtatttgtgttactcacaattacatatattcttgtgggTGTGTTCCCAGGTCGCCCCAGttgacaaatcagctgtttttgagcccct	3'	44	-67.5	0.9	30.4406	31.7402	23.3383	26.693	23.483	25.5811
56	ppt-miR477h_R+2_1ss1TA	ACTCCCTCAAAGGCTTCCAAA	21	gp2a	MIR477	cagagagagagttgttctttACTCCCTCAAAGGCTTCCAAAatgtgagattagtagtataaaaatattttctcttttcttgctgtttcggatgcctttggggaagggtcaaaagcagctatctctatt	5'	38.3	-47.7	1	33.7021	31.7402	23.8051	26.9118	13.0834	5.08118
57	ghr-MIR479-p5_2ss7AG21TG	CGTGATGTTGGTTCGGCTCAGC	22	gp2a	MIR479	aagagagggCGTGATGTTGGTTCGGTTCAGCcggatttactgaccacaagaccacaactttcagttgatcaggtCGAGCCGAACCAATATTACTCCttctctact	5'	47.6	-55.1	1.1	0	0	0	7.00144	11.406	0
58	fve-miR171b_R+1_1ss17CT	CGAGCCGAACCAATATTACTCC	22	gp2a	MIR171	aagagagggCGTGATGTTGGTTCGGTTCAGCcggatttactgaccacaagaccacaactttcagttgatcaggtCGAGCCGAACCAATATTACTCCttctctact	3'	47.6	-55.1	1.1	293.535	245.457	252.987	348.322	193.232	175.213
59	pab-miR482c_2ss11TG22CA	TCTTTCCTACGCCTCCCATTCA	22	gp2a	MIR482	tgggaaggtttgaggagtgggacggtgggaaagactatctgcttttagtcttagctaccattaatattattggtattattactgtttagTCTTTCCTACGCCTCCCATTCCctttgctttcatc	3'	41.1	-48.6	1	11.9588	0	11.2024	34.132	25.4959	33.1153
60	aof-MIR482b-p3_2ss10AT17CT	TTTTTCCAATACCTCCTA	18	gp2a	MIR482	gaaggagacttttggtataggggtaatggacaaactctgtaatacaatgttttaatgagTTTTTCCAATACCTCCTAtacctattgtcttcann	3'	34	-39.5	1.2	17.3947	34.9142	2.8006	4.15711	12.4125	7.53416
61	pab-miR482p_1ss14GT	TTTTCCCGGCTCCTCCCATTCC	22	gp2a	MIR482	ggtgtgggtgtgtagagggatgtcctgtagtttgagggctgttggagtgagaggagcgggcaaaactaactaatgcagggttcctttcatctttcatctttctactttcttttagTTTTCCCGGCTCCTCCCATTCCtctaatcctcactacacatccctgctcattctccacaag	3'	47.7	-70.6	0.8	1087.17	1290.77	1256.53	1031.4	1240.57	1146.24
62	pab-miR482c_1ss11TG	TCTTTCCTACGCCTCCCATTCC	22	gp2a	MIR482	tgggaaggtttgaggagtgggacggtgggaaagactatctgcttttagtcttagctaccattaatattattggtattattactgtttagTCTTTCCTACGCCTCCCATTCCctttgctttcatc	3'	41.1	-48.6	1	2592.89	2010.21	2889.28	3064.01	3186.31	3282.62
63	pvu-miR482-3p_L-2R+2_1ss5CG	TTGCCAATTCCGCCCATTCCTA	22	gp2a	MIR482	gacttcttgatggtattgtaggtatgggctgattggcaacacctccatttttattgcttagaattttgggggggggtatTTGCCAATTCCGCCCATTCCTAccatgtcactaagaaatt	3'	42.9	-47.1	0.9	1400.27	818.896	1528.19	1369.66	1310.35	1212.12
64	pab-MIR482h-p5_2ss8AG17TA	AATGGGTGGATTGGAAAGAC	20	gp2a	MIR482	tcaacatcagcatatgcggtagcgtgctggcggcttaaatggatgtaatcttttgggagtagggggAATGGGTGGAGTGGAAAGACtcttttatctcttgttctctgttgaatataggaaagcagtctttccagaccctcccatttcttctatttcattaagtaatcggtttattgcgaatgccgctccctcatgtgcgatgtaag	5'	44.2	-84.8	0.9	0	0	0	1.09398	2.3483	1.75213
65	osa-miR529a_L+1_1ss8CT	GCTGTACTCTCTCTCTTCTTC	21	gp2a	MIR529	ggtcaccaagacctgtaggAGAAGAGAGAGAGTACAGCCCcggcattaaagcttagttcaacttccctttttcagcaaggGCTGTACTCTCTCTCTTCTTCtattagtcttaggtgtta	3'	45.4	-66.9	1.2	89.1476	25.3921	58.8125	34.5696	132.847	58.8716
66	ppt-miR529e	AGAAGAGAGAGAGTACAGCCC	21	gp2a	MIR529	taacacctaagactaatagaAGAAGAGAGAGAGTACAGCCCttgctgaaaaagggaagttgaactaagctttaatgccggggctgtactctctctcttctcctacaggtcttggtgacc	5'	45.4	-64.5	1.2	1090.97	850.636	918.128	637.788	671.614	467.118
67	pab-miR535a_R-1	TGACAACGAGAGAGAGCACG	20	gp2a	MIR535	tttaattagagctcaggTGACAACGAGAGAGAGCACGctggtcaacattcatatatgaggcatggctgtggacatgcgtgttgtctctcgttgtcacttgatttctattttca	5'	43.4	-56.3	1.1	45.661	119.555	32.6736	47.6973	41.5985	34.1666
68	pab-miR535a	TGACAACGAGAGAGAGCACGC	21	gp2a	MIR535	caaatgtTGACAACGAGAGAGAGCACGCttgtattctctttatatgaatttggagactgctattattacatatttgggcgtacatgcgtgctcttatttcgtagtcaacatgtt	5'	37.7	-48.1	1.1	2668.99	3215.28	2256.81	3507.5	1978.95	2412.16
69	pab-miR535a_1ss1TN	TGACAACGAGAGAGAGCACGC	21	gp2a	MIR535	taattgttgggtttttgagaaaggtgtgtgtaaatttatgtggtggtgtttgtaattagagctcaggTGACAACGAGAGAGAGCACGCtggtcaacattcatatatgaggcatggctgtggacatgcgtgttgtctctcgttgtcacttgatttctattttcataaaatttccagtttatgttaaaatcagataaaacccattacagg	5'	38	-73.9	0.9	67.9479	88.8724	70.4816	124.494	67.4298	85.8544
70	ppt-MIR894-p3_1ss10GA	TTTCACGTCAGGTTCACCA	19	gp2a	MIR894	cctgcaacctgatagtaaaaaacctgcagcacacagaaatcgtgacaaacattgaaaatctaacacaaacccaaaaattgcaataaaacgtgcaaccacacaaatgaataatgcagagacTTTCACGTCAGGTTCACCG	3'	39.6	-21.5	0.4	171.772	408.39	104.556	271.306	173.103	100.572
71	osa-MIR1863b-p5_2ss14GT18TA	TTACATGGTATCATAGCAGA	20	gp2a	MIR1863	gttttagagtcatttgaagactcTTACATGGTATCATAGCAGAtctggaaagaaactcaccagatctgctctgataccatgtaggagtcttcaaatgactctgagga	5'	40.2	-76	1.8	17.3947	12.6961	14.003	12.2525	8.72227	8.76066
72	mtr-MIR7699-p3_2ss8TA19AC	ACACAACATTGAATGCAAC	19	gp2a	MIR7699	ttagaagaaaacagttgcaagagttgtgtaaaaaACACAACATTGAATGCAACcagtccaattcaga	3'	34.3	-15.3	0.7	0	12.6961	8.40179	9.18939	8.05132	3.85469
73	gma-MIR9728-p3_1ss7CG	AACCCGGAGAACTGAAACA	19	gp2a	MIR9728	cttttcctccagctactgagatgtttcagttcgccgggttcgcttcacttagctgaatacataggcttcgtgaagcgAACCCGGCGAACTGAAACAtctcagtagctggaggaaaagaca	3'	49.2	-102.9	1.7	0	71.9444	14.003	3.50072	4.02566	0
74	pab-miR164a	CACGTGCTCCCCTTCTCCAAC	21	gp2b	MIR164	gCTGGAGAAGCAGGGCACGTGCGaggcgaggcgattcagttcagatttcagaggtacttgccttgctcgCACGTGCTCCCCTTCTCCAAC	3'	58.9	-51.5	1	12.5024	20.1021	10.2688	16.6284	21.8057	10.688	atr-miR164a_L+1_1ss22AG	CTGGAGAAGCAGGGCACGTGCG	22	3.80508	0	2.8006	2.40675	2.3483	2.27777
75	ata-miR164b-3p_2ss9TA21CT	CATGTGCCATTCTTCTCCACT	21	gp2b	MIR164	tagggttttcatgagacggggaatacatgGTGGAGAAGCAGGGCACGTGCGaaacagatatataattttagaatgcgcaatcgCATGTGCCATTCTTCTCCACTatggaatacccatgtctgtttcatggagctgcg	3'	46	-58.2	0.9	0	7.40604	4.20089	7.00144	9.05774	10.8632
76	osa-miR166k-5p_2ss3TA8TC	GGATTGTCGTCTGGCTCGAGG	21	gp2b	MIR166	aaaggttgcggGGATTGTCGTCTGGCTCGAGGtctttcggatttgcttattgttgaagccgaatgaTGTCGGACCAGGCTTCATTCCccccaaccaaa	5'	51	-47	0.9	124.481	166.107	135.362	121.65	139.892	158.042
77	pab-miR166f_L+2R-2	TCTCGGACCAGGCTTCATTCC	21	gp2b	MIR166	aaaggttgcggGGATTGTCGTCTGGCTCGAGGtctttcggatttgcttattgttgaagccgaatgaTGTCGGACCAGGCTTCATTCCccccaaccaaa	3'	51	-47	0.9	3212.58	3686.09	3645.44	3415.61	3488.57	3597.65
78	aly-miR169b-3p_3ss11CG15C-22AT	GGCAAGTTGTGCTTGGCTACT	21	gp2b	MIR169	cattcatgtgggctctggcatgaaggcccttagcagataattGAGCCAAGGATGACTTGCCGGcatctagtgtgaatatgtatgtcatctgtaatatgtatacacatatagtagtgGGCAAGTTGTGCTTGGCTACTtaatctgcttggattctcatgcaagatctcatatgataa	3'	41.5	-76.2	1	449.543	417.912	642.27	544.362	710.529	598.178
79	tcc-miR169m_L-1R+1_1ss2GA	AAGCCAAGGATGACTTGCCGG	21	gp2b	MIR169	cattcatgtgggctctggcatgaaggcccttagcagataattGAGCCAAGGATGACTTGCCGGcatctagtgtgaatatgtatgtcatctgtaatatgtatacacatatagtagtgGGCAAGTTGTGCTTGGCTACTtaatctgcttggattctcatgcaagatctcatatgataa	5'	41.5	-76.2	1	113.609	88.8724	99.4211	116.618	178.806	130.709
80	bdi-MIR393a-p5	TTTTGGAGGCTTCCTCTA	18	gp2b	MIR393	tatTTTTGGAGGCTTCCTCTActtagaggaggcccaaaacac	5'	45.2	-18.8	1	91.3219	121.671	54.6116	25.8178	46.6306	13.141
81	pab-miR399d	TGCCAAAGGAGAGTTGCCCTG	21	gp2b	MIR399	gaaattgcaggggataattactgggggactcttctttggctggaattattcaatctcttaactcatgttaatgttttgttgccTGCCAAAGGAGAGTTGCCCTGcaattgttctctgcaatata	3'	40.3	-54.7	1.1	0	0	0	8.9706	16.1026	14.7179
82	ppt-miR477a-5p_L+1R+1_1ss18TC	CCTCTCCCTCAAAGGCTCCCAA	22	gp2b	MIR477	aCCTCTCCCTTAAAGGCTCCCAAaatctttttttgattttgggaacctctt	5'	39.2	-17.9	0.9	20.6562	24.3341	34.5407	66.9513	40.5921	31.0127
83	ppt-MIR477g-p5_2ss15CT17TC	TTCTCCCTCAAAGGTTCCC	19	gp2b	MIR477	tattaTTCTCCCTCAAAGGTTCCCcgagtatctgttaatagaactttgtggaacctttgttgggggatataa	5'	38.9	-30.3	1.1	8.69733	23.2761	14.003	24.9426	35.56	17.8717
84	ppt-MIR477d-p5_1ss18TC	CCTCTCCCTCAAAGGCTCCCA	21	gp2b	MIR477	atatgagagcgatgctactaCCTCTCCCTCAAAGGCTCCCAaaatctctgttttctctgattttggaaccttctgagggggagataggagcactttatctcactt	5'	44.8	-44	0.9	114.152	151.295	174.57	278.745	216.715	142.623
85	ppe-MIR482e-p3_2ss14TC17CT_2	TCTTGCCTATTCCCCCTATGCCA	23	gp2b	MIR482	ccctgtgggcagggcagggacgagctgcagtatgaggggtgttaggcgtaggtggccgggcaaggatttggattggatgagatgatgtgctctatctcatttaaaTCTTGCCTATTCCCCCTATGCCTaaactcctctctgcacatccctgccctttctgcacat	3'	53.3	-84.3	1	5.97941	0	6.06796	3.71952	10.3996	7.70938
86	ppe-MIR482e-p3_2ss14TC17CT_1	TCTTGCCTATTCCCCCTATGCC	22	gp2b	MIR482	ccctgtgggcagggcagggacgagctgcagtatgaggggtgttaggcgtaggtggccgggcaaggatttggattggatgagatgatgtgctctatctcatttaaaTCTTGCCTATTCCCCCTATGCCtaaactcctctctgcacatccctgccctttctgcacat	3'	53.3	-84.3	1	5.97941	0	6.06796	3.71952	10.3996	7.70938
87	ptc-miR828a_R-3	TCTTGCTCAAATGAGTATT	19	gp2b	MIR828	gatatgggctgtagaaataatggctttattgctactcattgcaagttTCTTGCTCAAATGAGTATTccaataattctttatttcattgtccgttct	3'	33.3	-28.5	0.9	9.24091	7.40604	5.13442	0	11.406	4.90597
88	mes-miR828a_R-1	TCTTGCTCAAATGAGTATTCC	21	gp2b	MIR828	gtagaaataatggctttattgctactcattgcaagttTCTTGCTCAAATGAGTATTCCaataattctttatttcatt	3'	28.6	-21.4	1	214.715	53.9583	140.497	59.0747	309.64	274.734
89	mdm-MIR858-p3_2ss5AG18CT	TTAAGTTGGATGTGAAATC	19	gp2b	MIR858	ttttttcacatcccacaagaaaaatgtaTGAAGTTGGATGTGAAATCa	3'	31.2	-13.3	0.9	6.523	10.5801	4.66766	0	0	0
90	smo-MIR1103-p5_1ss10CA_1	AGTACTGGGATGGGTGACCTC	21	gp2b	MIR1103	AGTACTGGGATGGGTGACCTCccaggaa	5'	57.1	-16.2	1	22.2869	7.40604	14.9365	10.721	11.7415	6.30767
91	pta-miR1314_R-4	TCGGCCTTGAATGTTAGG	18	gp2b	MIR1314	tcgctgacattggaggccgacgcctagactctttcggctattgtgTCGGCCTTGAATGTTAGGct	3'	53.8	-31.4	0.9	19.0254	26.4501	9.80208	3.71952	14.7608	7.88459
92	mtr-MIR1510b-p3_2ss8CA18CG	TTACCCGATCCTCCCATGCC	20	gp2b	MIR1510	catggtgcgtatagagggataagatgtagcaggaggacaccaggcatgggatgaatggtaagactttgctcatggaataagtgaagtgtagtcTTACCCGATCCTCCCATGCCcatagccctccctacatatccctcttatttcacctta	3'	47.3	-68.6	1	97.3014	108.975	72.3487	50.9793	98.9642	72.8887
93	mtr-MIR1510b-p3_2ss7CA17CG	TACCCGATCCTCCCATGCC	19	gp2b	MIR1510	atagagagggataagatgtagcaggaggacaccaggcatgggatgaatggtaagactttgctcatggaataagtgaagtatagtctTACCCGATCCTCCCATGCCcatagccctccctacatatccctcttatt	3'	46.3	-65.8	1.1	26.092	29.6241	24.7386	16.8472	20.4638	19.2734
94	osa-MIR2118n-p3_1ss5CA	TTTTACCGATGCCTCCCATTCC	22	gp2b	MIR2118	aatgggttgttctctccaggagtggggggctgggtaaagacgggttcactctaaatcttagatttagctgTCTTACCGATGCCTCCCATTCCcagagacgtctcaaccttct	3'	50	-50.7	0.9	6.523	7.40604	24.2718	31.2877	50.3208	42.5768
95	bdi-miR2118a_L+1R-2_1ss4TA	CTTACCGATGCCTCCCATTCC	21	gp2b	MIR2118	aatgggttgttctctccaggagtggggggctgggtaaagacgggttcactctaaatcttagatttagctgtCTTACCGATGCCTCCCATTCCcagagacgtctcaaccttct	3'	50	-50.7	0.9	383.77	458.116	350.074	336.726	469.996	383.191
96	csi-MIR3951a-p3_2ss3GT17GT	TCTTTATCTGTGCTTATCATT	21	gp2b	MIR3951	aaacatatcctttgacaatatatacataggcaaagagattcttaatcgccgattgagaTCTTTATCTGTGCTTATCATTttagatgatgtggat	3'	31.9	-25.7	0.9	3.80508	0	0	4.5947	10.0642	8.23502
97	ath-MIR4228-p5_2ss11AG17TC	GTCGGATGCGGAACGGCG	18	gp2b	MIR4228	gccggcgatgcgccccgGTCGGATGCGGAACGGCGcgagccggtccgccgctcggctcggggggcgtgccagc	5'	82.2	-51.2	0.9	39.6816	93.1045	16.3368	17.066	41.263	8.0598
98	cas-MIR5139-p3_2ss3TG22GC	GAGGAAACTCTGATGGAGGCTC	22	gp2b	MIR5139	atagggcgaagccaGAGGAAACTCTGGTGGAGGCTCgta	3'	56.4	-20.7	0.9	27.1792	11.6381	0	3.71952	3.35472	1.75213
99	cas-MIR5139-p3_1ss3TG_2	GAGGAAACTCTGATGGAGGC	20	gp2b	MIR5139	gaagccaGAGGAAACTCTGGTGGAGGCc	3'	60.7	-14.5	0.9	14.6767	22.2181	3.73413	1.31277	3.35472	0
100	cas-MIR5139-p3_2ss9AG18GC	AAACTCTGGTGGAGGCTC	18	gp2b	MIR5139	gaagccagaggAAACTCTGGTGGAGGCTC	3'	58.6	-14.5	0.9	19.0254	23.2761	8.86855	9.18939	3.35472	0
101	cas-MIR5139-p3_2ss10AG18TC	GAAACTCTGGTGGAGGCC	18	gp2b	MIR5139	gaagccagagGAAACTCTGGTGGAGGCC	3'	60.7	-14.5	0.9	9.24091	17.9861	6.53472	4.5947	8.72227	3.15384
102	cas-MIR5139-p3_1ss3TG_1	GAGGAAACTCTGATGGAG	18	gp2b	MIR5139	gaagccaGAGGAAACTCTGGTGGAGg	3'	57.7	-14.5	1	14.6767	22.2181	3.73413	1.31277	3.35472	0
103	stu-miR8036-3p_L-4_1ss9TA	TCTTACCGATGCCTCCCA	18	gp2b	MIR8036	aatgggttgttctctccaggagtggggggctgggtaaagacgggttcactctaaatcttagatttagctgTCTTACCGATGCCTCCCAttcccagagacgtctcaaccttct	3'	50	-50.7	0.9	58.1634	130.135	27.0724	32.8193	49.9853	35.3931
104	pab-miR11411c_L+1	CTGAAATCTGCAAATCTGGGTT	22	gp2b	MIR11411	ccttgactctccagtggaagcccaggttgaggatttcaatttgatggtcatggatgtcaaaCTGAAATCTGCAAATCTGGGTTtccccttgagaatcataa	3'	43.6	-45.4	1	29.8971	11.6381	23.8051	26.9118	29.5215	35.0426
105	pab-miR156b_L+1_1ss17GA	CTGACAGAAGAGAGTGAGCAC	21	gp3	MIR156		5'	53.3	-39.8	0.8	28.8099	31.7402	37.3413	40.2583	23.483	12.7906
106	bdi-miR156g-3p_3ss8-A9-T14CT	GCTCACCATCTCTTTCTGTCAGC	23	gp3	MIR156		3'	53.3	-39.8	0.8	101.106	120.613	193.241	129.964	184.509	123.35
107	pab-miR159g	AACTGCTGGTTCATGGATTCT	21	gp3	MIR159		5'	51.2	-86.3	1	7.61016	17.9861	9.33532	14.8781	8.38679	12.9658
108	pab-miR159a_L+1R+1_1ss22CT	TTTGGTTTGAAGGGAGCTCTATT	23	gp3	MIR159		3'	47.6	-80.4	0.9	32.615	10.5801	35.4742	31.9441	43.6113	56.4186
109	aly-miR166a-5p_1ss1GN	NGAATGTTGTCTGGCTCGAGG	21	gp3	MIR166		5'	43.4	-40	0.8	5.43583	0	9.33532	6.12626	4.02566	10.396
110	aly-miR166a-3p_R+2_1ss20CA	TCGGACCAGGCTTCATTCCACCA	23	gp3	MIR166		3'	43.4	-40	0.8	104.821	40.2042	47.1434	66.2949	141.234	68.5083
111	mes-miR167a	TGAAGCTGCCAGCATGATCTG	21	gp3	MIR167		5'	43.7	-53.5	1	37.9602	34.2088	42.3201	36.6482	40.2007	27.5669
112	aly-miR167a-5p	TGAAGCTGCCAGCATGATCTA	21	gp3	MIR167		5'	43.1	-59.2	0.7	15.4015	16.2227	11.5136	5.46988	4.47296	4.96437
113	csi-miR169g-5p_R+1_1ss1CA	AAGCCAAGGATGACTTGCCGGT	22	gp3	MIR169		5'	50.6	-36.7	0.9	21.1997	0	6.06796	19.0352	9.39321	12.4401
114	csi-miR169n-3p	GGCAAGTTGCCCTTGGCTACA	21	gp3	MIR169		3'	50.6	-36.7	0.9	27.1792	14.8121	41.0754	47.6973	44.9532	47.3075
115	pab-miR171b	TTGAGCCGCGCCAATATCACT	21	gp3	MIR171		3'	44.7	-50.1	1.2	37.5072	38.0882	50.8775	63.8882	42.6049	62.9015
116	gma-miR171n_R-1_1ss18CT	TTGAGCCGCGTCAATATTTT	20	gp3	MIR171		3'	37.3	-41.9	0.8	33.7021	0	12.1359	14.0029	10.7351	11.9145
117	pab-miR319a_L+2R-1	CTTTGGACTGAAGGGAGCTCC	21	gp3	MIR319		3'	45.4	-77.5	1	177.208	192.557	227.782	312.658	313.331	324.67
118	pab-miR394a	CTGGCATTCTGTCCACCTCC	20	gp3	MIR394		5'	51.1	-58.6	0.9	15.2203	31.7402	28.9395	31.0689	36.9019	31.1879
119	pab-miR395a_1ss15TA	CAGAAGTGTTTGGGAGGACTC	21	gp3	MIR395		3'	47.5	-57	1.2	56.5326	55.0163	56.9454	68.7017	49.6498	35.3931
120	pab-miR396a-5p_1ss20TC	TTCCACAGCTTTCTTGAACCA	21	gp3	MIR396		5'	51	-52.5	1	26.092	22.2181	18.6706	16.4826	61.3354	39.8318
121	smo-miR396_R+1	TTCCACGGCTTTCTTGAACCA	21	gp3	MIR396		5'	48.2	-61.5	0.8	30.4406	21.1601	25.2054	23.6299	66.4234	24.1794
122	pab-miR399b_1ss20TG	CGCCAAAGGAGAGTTGCCCGG	21	gp3	MIR399		3'	50.3	-61.1	0.8	16.3075	25.3921	8.40179	28.0058	55.6883	36.0939
123	mes-miR477f_L+1_1ss16CT	AATCTCCCTCAAAGGTTTCCA	21	gp3	MIR477		5'	41.3	-51.2	1.1	66.3171	46.5522	50.4107	149.218	110.706	84.1023
124	ghr-miR482a	TCTTTCCTACTCCTCCCATACC	22	gp3	MIR482		3'	39.8	-61	0.9	108.717	165.049	103.622	56.0115	53.6755	43.1024
125	sly-miR482b	TCTTGCCTACACCGCCCATGCC	22	gp3	MIR482		3'	43.2	-53.6	1	6.523	23.2761	8.40179	4.3759	6.03849	1.75213
126	ppt-miR536a_L-2_1ss15TC	CGTGCCAAGCTGCGTGCAAC	20	gp3	MIR536		3'	47.2	-148.4	0.7	22.8305	32.7982	12.1359	32.3817	10.3996	25.2307
127	pab-miR536a_1ss20CA	CCGTGCCAAGCTGCGTGCAAC	21	gp3	MIR536		3'	46.9	-37.7	0.8	1742.73	1803.9	1816.65	2840.4	1436.15	1073.01
128	pab-miR858b	TTCGTTGTCTGTTCGACCTTG	21	gp3	MIR858		5'	42.9	-16.7	0.5	141.332	116.381	96.1538	138.716	140.227	194.837
129	ppt-miR894_L-2R+1	TTTCACGTCGGGTTCACCA	19	gp3	MIR894		5'	30.9	-34.3	0.5	443.564	723.676	422.89	613.939	505.891	279.29
130	ppt-miR1030h_1ss2CT	TTTGCATCTGCACCTGCACCG	21	gp3	MIR1030		5'	44.4	-68.6	0.9	326.15	391.462	307.132	356.198	319.369	214.811
131	sly-miR1919c-5p	TGTCGCAGATGACTTTCGCCC	21	gp3	MIR1919		5'	43.1	-73.1	1.2	4.89225	9.52205	3.73413	3.06313	3.01925	1.92734
132	mes-miR2111a	TAATCTGCATCCTGAGGTTTA	21	gp3	MIR2111		5'	47.1	-62.3	1.3	25.7296	12.6961	22.4048	22.6088	26.1668	23.537
133	bdi-miR5059_L-2_1ss3GA	ACCTGGGCAGCACCACCA	18	gp3	MIR5059		5'	59.2	-28.6	0.6	84.799	162.933	30.8065	125.588	84.5389	26.9828
134	sly-miR5300	TCCCCAGTCCAGGCATTCCAAC	22	gp3	MIR5300		5'	35.5	-98.5	1	0	12.6961	4.66766	0	3.35472	1.75213
135	sly-miR6024	TTTTAGCAAGAGTTGTTTTACC	22	gp3	MIR6024		3'	39.3	-43.4	0.9	35.8765	42.3202	26.1389	15.3157	18.7864	9.81194
136	gma-miR6300_R+7	GTCGTTGTAGTATAGTGGTGAGTAT	25	gp3	MIR6300		3'	25.9	-72	1.1	12859	11164.1	8515.68	7130.53	5099.84	2754
137	ath-miR8175_L+2	TCGATCCCCGGCAACGGCGCCA	22	gp3	MIR8175		3'	50.3	-127.6	1.3	442.477	626.339	474.234	382.454	426.72	141.572
138	pab-miR11494_L-1R+1_1ss20CT	ATAAGAATGCATGATCACTTA	21	gp3	MIR11494		3'	40.6	-14.3	0.5	0	0	0	2.62554	2.68377	2.10256
139	pab-miR11534	TGAGATTGTTGGAGAGGTTCA	21	gp3	MIR11534		3'	43.8	-52.9	1.2	163.075	344.91	113.891	286.622	164.381	247.051
140	PC-5p-13149_916	TCTCGGGTTTTACAAAAGTTC	21	gp4		tgagtgttatcTCTCGGGTTTTACAAAAGTTCaagagaatgacatctctatggaaactttctTGAACTTTTGTAAAACTGGAGagataacaccat	5'	34.7	-48.9	1.5	33.7021	24.3341	34.0739	36.5388	39.9211	46.9571
141	PC-3p-831_10310	TGAACTTTTGTAAAACTGGAG	21	gp4		tgagtgttatcTCTCGGGTTTTACAAAAGTTCaagagaatgacatctctatggaaactttctTGAACTTTTGTAAAACTGGAGagataacaccat	3'	34.7	-48.9	1.5	415.841	269.791	503.64	482.662	433.43	667.737
142	PC-5p-48369_238	AAGTACCACTAGCCATCAAA	20	gp4		tatggcgtgaaatcaaatagaaagaatgcggAAGTACCACTAGCCATCAAAatgacaagtatggtggccgctacaggttctacttttatttTAATGGCTAGTGGTAACTTACCcctttctttttctatttcatggcttcc	5'	39.3	-50.3	0.9	30.9842	31.7402	17.7371	33.0381	36.9019	33.2905
143	PC-3p-5_354638	TAATGGCTAGTGGTAACTTACC	22	gp4		tatggcgtgaaatcaaatagaaagaatgcggAAGTACCACTAGCCATCAAAatgacaagtatggtggccgctacaggttctacttttatttTAATGGCTAGTGGTAACTTACCcctttctttttctatttcatggcttcc	3'	39.3	-50.3	0.9	17596.9	13043.1	21803.1	12637.6	12033	13984.3
144	PC-3p-28019_433	CTTTGCACAGCTTGTAAGATG	21	gp4		agcgagcaggaaaaatgtgcactcattctttgcaCCTTGCAAGCTGCGCAAGGAGatagttatatatatagcctacattctattccatatctCTTTGCACAGCTTGTAAGATGtaagggaaagaaatgcagttatgtatgttccat	3'	39	-51.4	0.9	6.523	5.29003	7.46825	12.9089	19.4574	33.8161
145	PC-5p-182060_42	CCTTGCAAGCTGCGCAAGGAG	21	gp4		agcgagcaggaaaaatgtgcactcattctttgcaCCTTGCAAGCTGCGCAAGGAGatagttatatatatagcctacattctattccatatctCTTTGCACAGCTTGTAAGATGtaagggaaagaaatgcagttatgtatgttccat	5'	39	-51.4	0.9	0	0	0	1.96916	1.67736	2.80341
146	PC-5p-3222_3238	TCCTCCTAACTGGTGTGAGCTTT	23	gp4		atgagcTCCTCCTAACTGGTGTGAGCTTTaggtctgcctatgattatggctgatttggAGCTCACACCAGTGGAGGAGTtcataca	5'	47.7	-56.5	1.4	158.183	105.801	173.637	176.349	188.535	147.705
147	PC-3p-4478_2453	AGCTCACACCAGTGGAGGAGT	21	gp4		atgagcTCCTCCTAACTGGTGTGAGCTTTaggtctgcctatgattatggctgatttggAGCTCACACCAGTGGAGGAGTtcataca	3'	47.7	-56.5	1.4	90.2348	65.5963	102.222	109.179	152.975	102.5
148	PC-3p-1692_5734	AATCTAATGGAAGCCAGTGTT	21	gp4		aacgcccaaagtagattctcgacaCAACACTGGTTTCCATTAGATtggccttcattttgcatagacagaaaatctgctgcttccAATCTAATGGAAGCCAGTGTTttgtggagaatactggcaca	3'	42.4	-57.6	1.1	209.279	344.91	275.859	266.492	232.146	212.008	PC-5p-80225_130	CAACACTGGTTTCCATTAGAT	21	4.89225	0	9.33532	4.81349	3.01925	6.13246
149	PC-5p-8098_1430	TGTTCAGCATACCAGTCATTT	21	gp4		cataaagagtctgcatgatgTGTTCAGCATACCAGTCATTTatgtggaggcttgatcccttaataaACGACTGGCATGTTGAGCACAacttgctgacccttttga	5'	42.9	-43.6	1	74.4709	61.3643	48.0769	63.2318	96.6159	100.748
150	PC-3p-1603_5981	ACGACTGGCATGTTGAGCACA	21	gp4		cataaagagtctgcatgatgTGTTCAGCATACCAGTCATTTatgtggaggcttgatcccttaataaACGACTGGCATGTTGAGCACAacttgctgacccttttga	3'	42.9	-43.6	1	222.325	234.877	186.706	319.222	216.044	282.093
151	PC-3p-2461_4101	TGAAGACTCTTACATGGTATC	21	gp4		tcatagcagatttggaaagctctccagatctactctaaTACCATGTAAGAGTCTTCAAAtgnnnnnagtcattTGAAGACTCTTACATGGTATCacaacagatctgcagagcttctttcctgcaat	3'	37.3	-63	1.3	226.131	212.659	164.302	157.314	153.646	178.893
152	PC-5p-34281_350	TACCATGTAAGAGTCTTCAAA	21	gp4		attgcaggaaagaagctctgcagatctgttgtgaTACCATGTAAGAGTCTTCAAAtgactnnnnncattTGAAGACTCTTACATGGTATTagagtagatctggagagctttccaaatctgctat	5'	37.1	-71.7	1.6	13.046	7.40604	23.8051	33.6944	22.8121	33.6409	PC-3p-221998_30	TGAAGACTCTTACATGGTATT	21	0	7.40604	2.33383	1.09398	1.67736	1.40171
153	PC-5p-26920_451	TGGGATAATGGAAGGCCTATT	21	gp4		aattcgTGGGATAATGGAAGGCCTATTccagattgacttcttgcaggactccaagaagccctctcaaaTAGGCCTTACATATATCCCATGacta	5'	43.6	-40.9	1	17.3947	24.3341	17.2703	15.972	25.1604	16.9957
154	PC-3p-1221_7563	TAGGCCTTACATATATCCCATG	22	gp4		aattcgTGGGATAATGGAAGGCCTATTccagattgacttcttgcaggactccaagaagccctctcaaaTAGGCCTTACATATATCCCATGacta	3'	43.6	-40.9	1	277.771	232.761	432.225	316.596	305.95	307.149
155	PC-5p-970_9048	TATAGGGGTAATGGACAAACT	21	gp4		tgtgttgtgggaaggagacttttggTATAGGGGTAATGGACAAACTctgtaatgtaaagttttaatgagTTTTTCCAATACCTCCTATACCtattgtcttcaccactcatc	5'	37.8	-44.7	1.1	331.042	491.972	527.445	404.771	331.446	313.106
156	PC-3p-74_67017	TTTTTCCAATACCTCCTATACC	22	gp4		tgtgttgtgggaaggagacttttggTATAGGGGTAATGGACAAACTctgtaatgtaaagttttaatgagTTTTTCCAATACCTCCTATACCtattgtcttcaccactcatc	3'	37.8	-44.7	1.1	2851.09	1414.55	3568.89	2180.95	3512.72	3445.39
157	PC-3p-6418_1782	TATGAGAGTTAAAGGAACCC	20	gp4		atagaccccgactctttgaaatatcatttcagggTTTCTTTGACTCTCGTATAGAtagaggaaactgatgtgctgtttgttgtgctgaaggaactcagcgtcctctttctgTATGAGAGTTAAAGGAACCCtgaaatgatattgcagagagtcagggtccatagacacttgtgaattgtagcgaggcc	3'	43.1	-103	1.3	108.717	125.903	111.09	126.901	111.712	104.252	PC-5p-283143_20	TTTCTTTGACTCTCGTATAGA	21	0	0	0	1.75036	3.69019	4.20512
158	PC-3p-156265_52	ACCATTGAACTGGATGATGTT	21	gp4		attcttaaACATCATCCATTTCAATAGTCaaaggtcaaatttggccaataaaaataggacaaatatttaccattttttgtcatggatgagatgtaaaattattattgactgtttgACCATTGAACTGGATGATGTTtaagtag	3'	28.7	-46.2	1.1	0	0	0	4.3759	6.70944	9.46151	PC-5p-224254_30	ACATCATCCATTTCAATAGTC	21	0	0	2.33383	1.31277	0	2.27777
159	PC-5p-1491_6330	TGTCGGGAGGCGAGGAAAGATT	22	gp4		tgagtgtggatatgacaggaatgtgtatgaagggggtgtttggTGTCGGGAGGCGAGGAAAGATTtagatgggaataccagatgctttaaaTCTTTCCTTTACCACCGATACCtatccttctcattctacactcctgtactttcctcacacg	5'	44.7	-67.9	1	230.479	171.397	327.67	296.03	238.185	263.871
160	PC-3p-10_276448	TCTTTCCTTTACCACCGATACC	22	gp4		tgagtgtggatatgacaggaatgtgtatgaagggggtgtttggTGTCGGGAGGCGAGGAAAGATTtagatgggaataccagatgctttaaaTCTTTCCTTTACCACCGATACCtatccttctcattctacactcctgtactttcctcacacg	3'	44.7	-67.9	1	10101.9	7102.39	15007.9	9356.77	13470.5	14414.8
161	PC-5p-3091_3372	AGTGGACGGTCTGGTGAAACT	21	gp4		gggggaatagcagtAGTGGACGGTCTGGTGAAACTatcgttttctttgttttcttaagaaaagaaagTTTTACCAGAACCGCCCATTCCtgctatttcgat	5'	41.6	-49.5	1.2	198.408	323.75	260.455	231.485	224.766	230.23
162	PC-3p-3_706125	TTTTACCAGAACCGCCCATTCC	22	gp4		gggggaatagcagtAGTGGACGGTCTGGTGAAACTatcgttttctttgttttcttaagaaaagaaagTTTTACCAGAACCGCCCATTCCtgctatttcgat	3'	41.6	-49.5	1.2	34020.7	26022.7	37026.7	35566.5	26580.4	27751.5
163	PC-5p-5034_2200	TAGGGAACATCATTGGGTAGA	21	gp4		ataaatgtaatgcaagaagTAGGGAACATCATTGGGTAGAaggaggtattgaacatggcatatttgctccatcattacttagttgtgactaatcacttctgcTACCCAATGGATCTTCCCAACTtcttgcattatgttaaa	5'	36.9	-59.8	1.1	85.8861	115.323	90.0858	104.803	93.2612	96.5424
164	PC-3p-18_140528	TACCCAATGGATCTTCCCAACT	22	gp4		ataaatgtaatgcaagaagTAGGGAACATCATTGGGTAGAaggaggtattgaacatggcatatttgctccatcattacttagttgtgactaatcacttctgcTACCCAATGGATCTTCCCAACTtcttgcattatgttaaa	3'	36.9	-59.8	1.1	12733.4	9821.46	12973.8	11966.6	11986.1	13684.8
165	PC-3p-7354_1575	CTACCCAATGGATCTTCCCAACT	23	gp4		ataaatgtaatgcaaaaagTAGGGAACATCATTGGGTAGAaggaggtattgaacatggcatatttgctccatcattacttagttgtgactaatcacttctgCTACCCAATGGATCTTCCCAACTtcttgcattatgttaaa	3'	36.2	-53.6	1	245.156	153.411	216.113	184.007	194.909	215.162
166	PC-5p-7723_1502	TTTCTGGGTGACCTATGTAAT	21	gp4		tgttgctcagagTTTCTGGGTGACCTATGTAATtgtaaactgaacatttcaagcccatgcttttgtgtgcatgttcctgttgatgaatgaggcagttcaattgaaatgttgaatcaaaaacaacTATGTGGGTCATCTAGAAACTccaagcaa	5'	38.6	-58.4	1	46.2046	28.5661	45.7431	50.9793	68.7717	98.4698
167	PC-3p-70271_153	TATGTGGGTCATCTAGAAACT	21	gp4		tgttgctcagagTTTCTGGGTGACCTATGTAATtgtaaactgaacatttcaagcccatgcttttgtgtgcatgttcctgttgatgaatgaggcagttcaattgaaatgttgaatcaaaaacaacTATGTGGGTCATCTAGAAACTccaagcaa	3'	38.6	-58.4	1	6.523	0	10.7356	6.12626	6.03849	5.60682
168	PC-5p-216_29280	TTTGAGTGAATCCAGAGTCTCT	22	gp4		catggtTTTGAGTGAATCCAGAGTCTCTaaatagcctaacatcacagcaaccatttgggctatacagAGCTCTGGATTCCCTCAAAACcgcc	5'	45.7	-46.7	1.1	994.757	914.116	1200.06	1287.61	1434.81	1729.53
169	PC-3p-25846_471	AGCTCTGGATTCCCTCAAAAC	21	gp4		catggtTTTGAGTGAATCCAGAGTCTCTaaatagcctaacatcacagcaaccatttgggctatacagAGCTCTGGATTCCCTCAAAACcgcc	3'	45.7	-46.7	1.1	16.3075	11.6381	18.6706	17.5036	20.1283	22.4273
170	PC-3p-30807_392	TCAATGCTGTACTCAATAACG	21	gp4		ttagcaaatgcGTATTCAGTGCAGCGTTGATgatttcaatgtattagctaatattgttagctcgtctgctaattttatacgtttaattgTCAATGCTGTACTCAATAACGcgtttgcata	3'	34.2	-50.6	1.2	28.2663	14.8121	22.4048	20.1291	14.4253	28.9102
171	PC-5p-77_64901	AATCAATTCATCAATGTGGCA	21	gp4		AATCAATTCATCAATGTGGCAagacttactgatgcggtgaaagagatgagctgCCACATTGATGAATTGATTTCttaaa	5'	36.7	-33	1.1	2053.66	1643.08	2731.98	3570.3	2167.15	3114.59
172	PC-3p-4437_2467	CCACATTGATGAATTGATTTC	21	gp4		AATCAATTCATCAATGTGGCAagacttactgatgcggtgaaagagatgagctgCCACATTGATGAATTGATTTCttaaa	3'	36.7	-33	1.1	133.721	102.627	171.303	128.87	210.005	281.042
173	PC-5p-17099_712	AATCAATTCATCAATGTGGCA	21	gp4		ttgtcaatggcgtttaagagctgatcgaatttaagaAATCAATTCATCAATGCGGCAgctcatctctttcaccgcatcagtaagtgttgCCACATTGATGAATTGATTTCttaaatgttctcagcaatctact	5'	37.6	-50.3	1	35.8765	37.0302	49.9439	66.2949	50.6562	62.9015
174	PC-5p-59663_187	GAAAACTTCTGTGCACTAAGT	21	gp4		aaaaGAAAACTTCTGTGCACTAAGTaaaaatttactaacacagactgtgatagcattttatacTTAGTGCACACAAGTTTTCTTag	5'	30.2	-36.4	1.4	6.523	12.6961	10.7356	8.9706	17.4445	12.4401
175	PC-3p-5769_1959	TTAGTGCACACAAGTTTTCTT	21	gp4		aaaaGAAAACTTCTGTGCACTAAGTaaaaatttactaacacagactgtgatagcattttatacTTAGTGCACACAAGTTTTCTTag	3'	30.2	-36.4	1.4	46.2046	45.4942	91.0193	87.7368	106.345	93.9142
176	PC-5p-9664_1213	TTCTTTGCTCTGTTATGCTCC	21	gp4		gcggtcaccaaatttgaggcatttgttacgtaaaagaagatctgcgaaaattttggagTTCTTTGCTCTGTTATGCTCCcttagaagtatatatatccttctaaaggAGCATAACAGAGTAAAGAGCTccaaatatatatatccggctctggttttgttttatggctgcattttaatttttgggagcttc	5'	36.8	-74.7	1.1	32.615	45.4942	30.8065	33.6944	80.1778	72.7135	PC-3p-144474_59	AGCATAACAGAGTAAAGAGCT	21	0	0	3.73413	3.06313	0	3.32905
177	PC-3p-97657_101	TTAAATCCTGAAGCATCTAAC	21	gp4		gtgattgtagTTAGATGCTTCAAAATTTAACtgtgtgtaagtttataatttaatatttcggagcaagagaagagaaaatggagtgtgatctgaaccgttgaggtataaacttgtacacagTTAAATCCTGAAGCATCTAACtacaatcattat	3'	32	-68.5	1.4	2.71792	0	6.06796	8.7518	5.36755	5.78203	PC-5p-288747_19	TTAGATGCTTCAAAATTTAAC	21	0	0	0	5.25108	0	1.40171
178	PC-5p-41399_284	AAGATCTCTTCTCTCATCAAC	21	gp4		gcttctAAGATCTCTTCTCTCATCAACaaaagattttttgctagatactacctacattactcttgtgtTGATGAGAGAAGAGATCTTAGaatt	5'	33.3	-47.3	1.5	13.5896	7.40604	8.86855	10.5022	17.1091	12.4401	PC-3p-201487_35	TGATGAGAGAAGAGATCTTAG	21	0	0	2.33383	2.40675	0	2.45298
179	PC-3p-172_35815	TTGTCAATAAATAGAAAACATG	22	gp4		tgctttgcaaaaatttcttccatgatattgcaTGTTTCTGTTTGTTGACAATGttactttttggagagtttctttgttgagtaataTTGTCAATAAATAGAAAACATGtattatcaaagaagaggatgtaaaata	3'	27.4	-56.4	1.5	1431.25	635.861	2248.88	1640.74	1185.22	1671.53
180	PC-3p-1033_8666	AGAAATGATTTGCAATGGGGC	21	gp4		atagaaaatagagtaaatgtgaagcCCCACTGCAAATCATTTCTTGattgattgtagactttagaggaatttcagccgAGAAATGATTTGCAATGGGGCtctgctttgcatctttcttcgga	3'	38.5	-49.8	1.1	440.846	496.204	433.626	375.234	298.234	335.008
181	PC-5p-120119_76	CCCACTGCAAATCATTTCTTG	21	gp4		atagaaaatagagtaaatgtgaagcCCCACTGCAAATCATTTCTTGattgattgtagactttagaggaatttcagccgAGAAATGATTTGCAATGGGGCtctgctttgcatctttcttcgga	5'	38.5	-49.8	1.1	0	0	5.60119	7.87662	8.05132	10.8632
182	PC-5p-74409_142	TTCAGATCCCAGGTTGGATGT	21	gp4		ccaggTTCAGATCCCAGGTTGGATGTggcttgggtcttagcagggcatgtcacaggtctggccatttggccagcgtatgtctcagtctgagatctgcaatgtgccctgccgagacccaagctggATCCAACCTGGGATCCGAACCt	5'	56.8	-101.9	1.2	8.69733	0	10.2688	13.5653	14.7608	17.5213	PC-3p-177338_43	ATCCAACCTGGGATCCGAACC	21	0	7.40604	3.73413	1.31277	0	2.6282
183	PC-3p-43532_268	AGTGTGATCCAAAACGTTGAG	21	gp4		tattgtaattctgtattttaggatttaactgtgtgctagttttcTCAATGTTTCAGATCACACTCtatgatccatcatcaggagagtagagagtaagagaatgatagatcatagAGTGTGATCCAAAACGTTGAGttaacacgcagttaaatcctgaaacacagaattacatta	3'	33.9	-87	1.5	20.6562	10.5801	18.6706	23.6299	23.483	26.282	PC-5p-115392_81	TCAATGTTTCAGATCACACTC	21	4.34866	0	0	5.03229	3.69019	6.83331
184	PC-5p-43319_270	AGTGGGTGGTGAGGGCAAAG	20	gp4		actgtgctaaggcagttggAGTGGGTGGTGAGGGCAAAGcacttattattagatggcTTTTCCCTGTACCACCCATTCCtcttgccttaatcacaca	5'	47.4	-51.5	1.1	12.5024	8.46404	5.13442	11.1585	18.4509	10.8632
185	PC-3p-17_141789	TTTTCCCTGTACCACCCATTCC	22	gp4		actgtgctaaggcagttggAGTGGGTGGTGAGGGCAAAGcacttattattagatggcTTTTCCCTGTACCACCCATTCCtcttgccttaatcacaca	3'	47.4	-51.5	1.1	5864.17	5320.71	5776.23	5988.42	5921.08	7449.89
186	PC-5p-28046_432	CACGTTGTTTGTTATTTGAAG	21	gp4		caaaaataactttccacttatgaaggcccaacccaaaaataaacagcctgCACGTTGTTTGTTATTTGAAGttttagatgtttcaaatattgttatttgaaattttagatgttTCAAATAACAAACAATGTGCAagctgtttaaga	5'	29.5	-54.8	1.3	47.8353	59.2483	57.4122	75.2655	66.0879	89.7091
187	PC-3p-590_13196	TCAAATAACAAACAATGTGCA	21	gp4		caaaaataactttccacttatgaaggcccaacccaaaaataaacagcctgCACGTTGTTTGTTATTTGAAGttttagatgtttcaaatattgttatttgaaattttagatgttTCAAATAACAAACAATGTGCAagctgtttaaga	3'	29.5	-54.8	1.3	458.24	483.508	514.843	765.345	497.84	663.707
188	PC-3p-382147_11	TCTTCAATGCAACTTCAGTGG	21	gp4		tgcatggagcccggctggtttcgagtcttcttgactgatatggatatatccaccATAGAAGTTGCATTGAATAGAtttcagaacattggcaagcaatacaaagcaaactctaaaatcTGTTCAATGCAACTTCAGTGGaggatatagtcatatcagcaaagcagactcgaaaccagccaggctccatctc	3'	42.6	-111.1	1.4	0	0	0	2.62554	3.35472	2.10256	PC-5p-242828_26	ATAGAAGTTGCATTGAATAGA	21	3.2615	0	0	0	1.67736	0
189	PC-5p-6146_1848	GAGTAAGGCTTTCAGTTGTAG	21	gp4		aaaaaggttacatggccggGAGTAAGGCTTTCAGTTGTAGcttttgtgttggaacgcattgagcaactgtttttagtttgttcaattcgttccaacacaaaacctACAACTGAAAGCGTTACTCCCagccaagtaatctttcc	5'	41.3	-92.8	1.6	470.199	340.678	409.82	488.569	522.665	704.182
190	PC-3p-139_42605	ACAACTGAAAGCGTTACTCCC	21	gp4		aaaaaggttacatggccggGAGTAAGGCTTTCAGTTGTAGcttttgtgttggaacgcattgagcaactgtttttagtttgttcaattcgttccaacacaaaacctACAACTGAAAGCGTTACTCCCagccaagtaatctttcc	3'	41.3	-92.8	1.6	2325.45	2495.83	2265.68	2636.04	2331.19	2691.62
191	PC-3p-108282_88	TTTGCAGCCTGCAAAGTGGGA	21	gp4		gtgaggatgacagctttttgatcccACTTTGTAGGCTGCAAACTCCgcagaacgtcaggcgagggcggaaattgaaaatctactgcagcagaagggcgcttcctgcagacgaactgcggagTTTGCAGCCTGCAAAGTGGGAtcaaattacaatctccaaagctat	3'	50	-87.4	1.1	18.4818	10.5801	14.9365	17.066	16.1026	16.8205
192	PC-5p-25046_487	ACTTTGTAGGCTGCAAACTCC	21	gp4		cttgtgaggatgatagctttggagattgtaatttgatcccACTTTGCAGGCTGCAAACTCCgcagttcgtctgcaggaagcgcccttctgctgcagtagattttcaatttccgccctcgcctgacgttctgcggagtttgcagcctacaaagtgggatcaaaaagctgtcatcctcac	5'	50	-105.2	1.2	42.3995	71.9444	54.6116	44.1966	51.6627	43.2776
193	PC-5p-238_27527	TAAAAATCAATCTGCGCCCTGC	22	gp4		tctgtattttttttttggttccaaacgggaaggtaaaatcgatgaacttcgagctaTAAAAATCAATCTGCGCCCTGCaagtaaatggcatcgattatccataacaattaactgtaccaccacttatttgtTGGGTGGGGATTGGTTTTTATAactcatctattttacctttctctttgtacaaaaaatgctcg	5'	35.6	-60.3	0.9	1229.04	1140.53	1474.51	1416.92	1133.22	1146.42	PC-3p-190686_39	TGGGTGGGGATTGGTTTTTATA	22	0	0	3.26736	1.31277	1.67736	1.92734
194	PC-3p-8926_1304	CTGAAAGCGTTACTCCCAGCC	21	gp4		ttcagcaaagattaggtggcTGGGAGTAGCGCTTTCAGTTGtaggttttttgttgaaacgaattgagcaagcttctcacaaaacctaccaCTGAAAGCGTTACTCCCAGCCacgtaatcttttctccc	3'	44.5	-72.1	1.3	112.522	117.439	112.024	102.396	114.396	121.072	PC-5p-577019_5	TGGGAGTAGCGCTTGCAGTTG	21	0	0	0	0	0	1.75213
195	PC-5p-23247_523	TTAATCCTTCGCCCCATTTTA	21	gp4		cctcgtctTTAATCCTTCGCCCCATTTTAtagcggaaaactaagtgattttcggcTATAAATGGGGCGAAGGACTAaagtcgtga	5'	43.5	-45.5	1.2	34.7893	37.0302	33.6071	37.414	68.4362	41.5255
196	PC-3p-170152_46	TATAAATGGGGCGAAGGACTA	21	gp4		cctcgtctTTAATCCTTCGCCCCATTTTAtagcggaaaactaagtgattttcggcTATAAATGGGGCGAAGGACTAaagtcgtga	3'	43.5	-45.5	1.2	0	0	0	8.31421	4.36113	6.6581
197	PC-5p-56989_197	ACCAAAACATTTCCACTTGCA	21	gp4		aattgagcttatctatctgtgtgttaattgtccACTAAAACATTTCCACTTGCActtcactcctacacgtgtgacacacgtgtgtgggtgaagtgCAAGTGGAAACTTTTTGGGTGGacaataacaccagcttgtctcatca	5'	42.3	-72.7	1.2	14.1332	14.8121	22.4048	35.4448	16.7736	28.0341	PC-3p-415731_10	CAAGTGGAAACTTTTTGGGTGG	22	0	0	2.33383	1.09398	0	0
198	PC-3p-117519_79	ATCTAATGGAAGCCAGTGTT	20	gp4		aacgcccaaagtagattctcgacacaaCACTGGTTTCCATTAGATTGGccttcattttgcatagacagaaaatctgctgcttccaATCTAATGGAAGCCAGTGTTttgtggagaatactggcaca	3'	42.4	-57.6	1.1	0	15.8701	8.40179	6.34506	5.36755	3.67948
199	PC-5p-156_38243	TCTGCCAAACACCAGGGGGAT	21	gp4		ttttgcatatcggacatcatcaggttgaacatgttagaaaacaggaacaatttgggtgccaattttgagcataaatgaaagaTCTGCCAAACACCAGGGGGATtgtggataagtttgggaaaatatagctatacaaagcgacgcACAATCCCCCTGGTGTTTGGCagagctttcatttatcaaaaaaa	5'	39.4	-79.8	1.1	1438.32	1273.84	1579.07	2128	1634.08	1926.99
200	PC-3p-50359_227	ACAATCCCCCTGGTGTTTGGC	21	gp4		ttttgcatatcggacatcatcaggttgaacatgttagaaaacaggaacaatttgggtgccaattttgagcataaatgaaagaTCTGCCAAACACCAGGGGGATtgtggataagtttgggaaaatatagctatacaaagcgacgcACAATCCCCCTGGTGTTTGGCagagctttcatttatcaaaaaaa	3'	39.4	-79.8	1.1	29.3535	21.1601	21.4712	18.3788	47.3015	27.3332
201	PC-5p-3710_2876	TCACGGTTAAGCTTTCGCATT	21	gp4		gagacatatatcagttaagcgagttTCACGGTTAAGCTTTCGCATTatgcaaggataaaattacaacaactctaaaactgtctatcaatgtttttgcctcacattatGCAAAGTTTAATCGTGAAACTtgcaaactggtatttgatgtaac	5'	33.8	-51.8	1	132.634	106.859	177.838	183.569	222.418	262.119
202	PC-3p-17518_695	CCAAAGTTTAATCGTGAAACT	21	gp4		gagacatatatcagttaagcgagttTCACGGTTAAGCTTTCGCATTatgcaaggataaaattacaacaactctaaaactgtctatcaatgtttttgcctcacattatGCAAAGTTTAATCGTGAAACTtgcaaactggtatttgatgtaac	3'	33.8	-51.8	1	40.2251	60.3063	122.759	47.2597	90.9129	89.5339
203	PC-5p-171329_46	TTGTAAACCACAATAACATC	20	gp4		tttgcgatttgtcaagttggcatgaaagacctctcaatattgtgggttttgtccaaattagttTTGTAAACCACAATAACATCccttttgaatataggtccaactttgtgggtattaatattttcaatgtaaagtgcattgatttgaagtagaagttattgtggtttacaaaacaaatttagatagaacccataatacgt	5'	31.5	-68	1.1	3.2615	0	0	1.75036	3.69019	3.15384
204	PC-5p-69549_155	ATTGGGTATCTTCATAAACTT	21	gp4		acttgatggtgtaatgataATTGGGTATCTTCATAAACTTaagacaatggacttctgaagatattcaattgacacttgatcaagtttatgaagatacccaattattattacaccaccacaa	5'	31.4	-54.7	1.4	7.61016	0	9.80208	6.34506	7.71585	6.48289
205	PC-3p-85318_120	CAGTCAAATCCAAAAACATTC	21	gp4		atccataatgttggatttgaATGTTTTTGAATTTGACTATCtaatgtttatttccattacaCAGTCAAATCCAAAAACATTCaaatccaattgtatgaaa	3'	26	-41	1.6	16.8511	17.9861	9.33532	13.7841	9.72868	5.43161	PC-5p-128933_69	CTGTTTTTGAATTTGACTATC	21	3.2615	0	0	2.40675	5.70302	5.08118
206	PC-3p-6765_1702	CTTTTCCCTGTACCACCCATTCC	23	gp4		aactgtgctaaggcagttggAGTGGGTGGTGAGGGCAAAGCacttattattagatggCTTTTCCCTGTACCACCCATTCCtcttgccttaatcacacat	3'	46.5	-51.5	1.1	326.693	306.822	310.866	278.745	316.685	391.601	PC-5p-428669_9	AGTGGGTGGTGAGGGCAAAGT	21	0	0	0	0	3.01925	1.05128
207	PC-5p-5775_1956	TAGGCGGCTATGTGAAGTGCGG	22	gp4		gtagactgataaaggcaatgaacattaTAGGCGGCTATGTGAAGTGCGGtgtttcattaatttcgcttctcctcaagcaagagaaaacaccACGCTTCACTGGCTGACTATAatggttttttgtcttttttttcaag	5'	39.4	-51.3	0.9	83.7118	93.1045	138.163	255.115	150.962	202.196	PC-3p-211168_33	ACGCTTCACTGGCTGACTATA	21	6.523	0	0	3.06313	4.02566	3.15384
208	PC-3p-826_10357	TGTAGCTGGAATCCATGAATT	21	gp4		cgttcaattattttttggaaaTTCATGGATTTCAGCAACAGGgattgccttcaacatattatcagttgaattttgggaggaggacgagtctTGTAGCTGGAATCCATGAATTctcggaaataaattggttt	3'	36.6	-50.1	1	506.619	591.425	452.296	428.182	551.851	305.747	PC-5p-74149_143	TTCATGGATTTCAGCAACAGG	21	2.71792	6.34803	7.00149	1.96916	10.3996	3.85469
209	PC-5p-14001_864	AGTGGGACGGTGGGAAAGACT	21	gp4		tttatgcgattgcggagaagatggttccacagtgggaaggtttgaggAGTGGGACGGTGGGAAAGACTatctgcttttagtcttagctaccattaatattattggtattattactgtttagTCTTTCCTACGCCTCCCATTCCctttgctttcatcacgtatggatctacttgagatatgcatgcatc	5'	42	-67.3	0.9	33.7021	33.8562	34.0739	34.7884	36.5664	28.735
210	PC-5p-3786_2830	AAAACAACGATTATCGCTTCC	21	gp4		aacggaatggggtttctttcaattcaatgttattcAAAACAACGATTATCGCTTCCattactctttgcagaaaattgaagcagaagttggccacgagcaacaagaactcgcattggAAGCGATAATCGCTGTTTTGAatagcagtccagttgtcttacctccctcccaa	5'	41.4	-62.4	0.9	83.1682	87.8144	123.693	149.437	126.137	165.927
211	PC-3p-2287_4360	AAGCCATAATCGCTGTTTTGA	21	gp4		aacggaatggggtttctttcaattcaatgttattcAAAACAACGATTATCGCTTCCattactctttgcagaaaattgaagcagaagttggccacgagcaacaagaactcgcattggAAGCGATAATCGCTGTTTTGAatagcagtccagttgtcttacctccctcccaa	3'	41.4	-62.4	0.9	343.001	107.917	336.071	408.272	469.66	670.891
212	PC-3p-49061_234	TAAAAGCTTATCTCAGTTCC	20	gp4		gctgggaactgagaaaagctttttagattgttgcaagttgcgaagcttctataaccgactctcaacaatcTAAAAGCTTATCTCAGTTCCccag	3'	41.5	-44.1	1.1	10.3281	9.52205	7.93502	10.721	20.4638	12.7906
213	PC-3p-13170_915	TCAATGCTGCAATCAATTATG	21	gp4		gggttgtcaaatcattattgagtgcagcattgacgatctctgtgtattaatgttttattatcttctctcataattcgatgtatacatttttattgTCAATGCTGCAATCAATTATGctttggcaaatt	3'	31.2	-45.7	1.1	33.1586	30.6822	37.808	46.3846	26.5023	33.2905
214	PC-5p-116681_80	ATGCACATTTGATCGTATTT	20	gp4		agcgtctgtcgagcattctcgATGCACATTTGATCGTATTTattaactaattgaaattcaaaaattcaaaatcatgttatattctgaatttcaattaattaataAATACAGTCAAATGTGCATCTagaatgctggatagacaat	5'	28.5	-70.3	1.7	0	0	14.4697	10.0646	14.0898	13.3162
215	PC-3p-60443_184	AATACAGTCAAATGTGCATCT	21	gp4		agcgtctgtcgagcattctcgATGCACATTTGATCGTATTTattaactaattgaaattcaaaaattcaaaatcatgttatattctgaatttcaattaattaataAATACAGTCAAATGTGCATCTagaatgctggatagacaat	3'	28.5	-70.3	1.7	23.9177	23.2761	9.33532	13.1277	9.39321	18.923
216	PC-5p-17749_686	ATTACTTTTGGATTTCACTGT	21	gp4		gaattaagaaagtaATTACTTTTGGATTTCACTGTgtttctttgaaacatacacagtgaaatccaaaagcaattactttcttaggat	5'	28.7	-43.7	1.7	25.5484	25.3921	21.938	17.5036	32.8762	32.9401
217	PC-3p-36841_324	TAAAAGCTTATCTCAGTTCCC	21	gp4		gctgggaactgagaaaagctttttagattgttgcaagttgcgaagcttctataaccgactctcaacaatcTAAAAGCTTATCTCAGTTCCCcag	3'	41.5	-44.1	1.1	11.4152	7.40604	15.4033	13.5653	16.1026	18.2222
218	PC-3p-11022_1079	AAAAGAGCGCAGAGAGTGTTG	21	gp4		caaaagtaactgtcgaatttggtggatctccgcAACACTCTTTGCACTCTTTTCatttgtgatgaagttagagcggagaagatttagcaggtaaagaagagaaatgagtgtcacaagtgAAAAGAGCACAGAGAGTGTTGcagggatccaccaaatttgacagttgcttatgtcttcaatgccagaaaggaatgcagtgagaagcgcaacttgcataaaaacatctaattccaacatctgacatgtgactttccatt	3'	40.5	-105.5	1	291.36	220.065	301.531	409.147	313.331	381.965	PC-5p-602127_5	AACACTCTTTGCACTCTTTTC	21	0	0	0	0	1.67736	0
219	PC-3p-57351_195	GTGCTCTTATTTCGTAGTCAAC	22	gp4		caaatgttgacaacgagagagagcacgcttgtattctctttatatgaatttggagactgctattattacatatttgggcgtacatgcGTGCTCTTATTTCGTAGTCAACatgtt	3'	37.7	-48.1	1.1	6.523	5.29003	5.13442	10.5022	4.6966	11.9145
220	PC-3p-118743_78	TTGAAGATTACTCTGCTAAGA	21	gp4		ctaggttcaggagtaacTTCTTGGCAGAGAAATCTTCAacaaatagtagctttatcataaaatgaagctgaatacaaagctactatttgTTGAAGATTACTCTGCTAAGAaattactcctgaactgaa	3'	33.6	-72.7	1.7	5.43583	0	4.66766	2.62554	5.36755	18.2222
221	PC-5p-192213_38	TTCTTGGCAGAGAAATCTTCA	21	gp4		ctaggttcaggagtaacTTCTTGGCAGAGAAATCTTCAacaaatagtagctttatcataaaatgaagctgaatacaaagctactatttgTTGAAGATTACTCTGCTAAGAaattactcctgaactgaa	5'	33.6	-72.7	1.7	0	0	0	2.62554	11.406	5.25639
222	PC-5p-125294_72	TTCTTGAACTGAGCGCTCAGA	21	gp4		tgcttttccacagctTTCTTGAACTGAGCGCTCAGActgcacagcagatttttttatttcttttttgttaaggtggtctttcgtccgggcagatctgagttcagagctcaagaaagctgtgggaaaaca	5'	43.4	-54	1	0	0	0	4.81349	4.36113	3.32905
223	PC-3p-7552_1533	TGACTGAGACACTTGGCACAC	21	gp4		gtagggaaatactaggggaggtctcgttttgTGTGCCAAGCGTCCCAGTCATTttggccttcaagctaccaagacctagcacttttcaagtttaccgatagcttacagcccggaaCGACTGAGACACTTGGCACACgaaacgagacctcccctagcatttacccact	3'	50.3	-91.3	1.1	288.099	342.794	317.401	115.524	168.407	127.906	PC-5p-337267_14	TGTGCCAAGCGTCCCAGTCATT	22	0	0	6.53472	0	0	1.75213
224	PC-5p-128_44468	AGAAGATAAATATTTGGCCTTG	22	gp4		ttggtgttggattaaataggAGAAGATAAATATTTGGCCTTGagaatatgttgattataaccagaaaatattatctcaCGGCCAAGTCTTTGTCTTCTCCcatttaaatttggcgcacg	5'	35.3	-50.6	1.2	5201	6157.59	4743.27	5704.43	3629.13	3884.83
225	PC-3p-33_107024	CGGCCAAGTCTTTGTCTTCTCC	22	gp4		ttggtgttggattaaataggAGAAGATAAATATTTGGCCTTGagaatatgttgattataaccagaaaatattatctcaCGGCCAAGTCTTTGTCTTCTCCcatttaaatttggcgcacg	3'	35.3	-50.6	1.2	8971.29	8525.41	8433.53	8918.09	11029.6	9719.77
226	PC-5p-6082_1864	CGTGATGTTGGTTCGGTTCAGC	22	gp4		aagagagggCGTGATGTTGGTTCGGTTCAGCcggatttactgaccacaagaccacaactttcagttgatcaggTCGAGCCGAACCAATATTACTCCttctctact	5'	47.6	-55.1	1.1	166.336	95.2205	105.489	168.91	195.245	118.795	PC-3p-377019_11	CCGAGCCGAACCAATATTACTCC	23	0	0	0	4.3759	3.35472	0
227	PC-3p-11626_1029	AAGCGGAGCGAGGATAATGCT	21	gp4		gagCATTATCCTTGCTCCGCTGCTtgccttcaatccggcaaaatgaaaatgattgtaactctgttatgttcggatattgctggattgaaggaagAAGCGGAGCGAGGATAATGCTcaagaaagcttttagagcagag	3'	43.8	-75.8	1.3	77.1888	65.5963	118.559	146.593	86.5517	58.5212	PC-5p-149280_56	CATTATCCTTGCTCCGCTGCT	21	0	0	5.60119	14.0029	5.36755	6.6581
228	PC-5p-4513_2434	AGTGGACGGTTTGGTGAAACT	21	gp4		gggggaatagcagtAGTGGACGGTCTGGTGAAACTatcgttttctttgtttacttaagaaaagaaagtTTTACCAGAACCGCCCATTCCtgctatttcgat	5'	41.6	-49.5	1.2	88.604	133.309	130.694	99.7706	95.274	103.551
229	PC-3p-507_14846	TTTACCAGAACCGCCCATTCC	21	gp4		gggggaatagcagtAGTGGACGGTCTGGTGAAACTatcgttttctttgtttacttaagaaaagaaagtTTTACCAGAACCGCCCATTCCtgctatttcgat	3'	41.6	-49.5	1.2	2566.8	2713.78	2429.98	1915.99	1922.25	1681.52
230	PC-3p-11729_1020	ATGTAACAAAGTAAAGCTGCC	21	gp4		cagctttaccttgttacatttctattctttagatagaaaATGTAACAAAGTAAAGCTGCCa	3'	31.1	-27.9	1.5	34.7893	59.2483	50.8775	64.3258	34.8891	30.1367
231	PC-5p-77584_135	TTTGCATCGACGTTTTGGATC	21	gp4		ttctggattcaactgtgtgtgttTTTGCATCGACGTTTTGGATCatacaatattcaactgtgtgtttttgcatcgatgtttcggattttgcatcgatgtacacacatcgacgtttcggatcatacacaattgtatgatccgaaacgtcgatgcaaaaacacaca	5'	39	-81.5	1.3	10.8717	0	5.60119	5.03229	13.4189	12.6153
232	PC-5p-98_52787	ACATTCACCTTGTTCGTAGAG	21	gp4		atttgcagttgaagaatacatgatattgtagtgcatgtttggagtactggtagattgtaataagctcaacACATTCACCTTGTTCGTAGAGacttttgcattaaaagaagggtgtCTATGAACAAGTTGAATGTGTtggtgttacattccacagcactgcaagatgtccaacaggatcacatattcttcaaactcatta	5'	36.7	-75.1	1	2751.62	4431.98	3393.39	4374.15	2932.02	7278.53
233	PC-3p-686_12011	CTATGAACAAGTTGAATGTGT	21	gp4		atttgcagttgaagaatacatgatattgtagtgcatgtttggagtactggtagattgtaataagctcaacACATTCACCTTGTTCGTAGAGacttttgcattaaaagaagggtgtCTATGAACAAGTTGAATGTGTtggtgttacattccacagcactgcaagatgtccaacaggatcacatattcttcaaactcatta	3'	36.7	-75.1	1	564.239	1198.72	730.489	793.57	594.791	1407.31
234	PC-5p-20195_603	TTTTGAGGATTCTCTGTCTCC	21	gp4		tagctcctcgtcagtttcgccgaccatcttcttcatcTTTTGAGGATTCTCTGTCTCCatatcatacgagaaaatcaacagtgtggAGACGGAGAATCCTCGAAAGAtgaagatggttagttggacctt	5'	44.2	-65.7	1.2	72.8401	97.3365	141.897	38.0703	65.0815	42.752	PC-3p-96909_102	AGACGGAGAATCCTCGAAAGA	21	9.78449	0	21.4712	7.87662	4.02566	2.45298
235	PC-5p-20237_603	GCGCAGGACTAAAGGCTTGGC	21	gp4		tacttttcctGCGCAGGACTAAAGGCTTGGCtttgctccctcaaataaaaatagaggaaaaatttggatattggtaaattctttttctataatattttatggggtagattTAGGCCTTTAACCTGCGCACGagaaatt	5'	35.5	-51.2	1	166.336	319.518	196.975	174.161	169.078	173.811
236	PC-3p-4864_2279	TAGGCCTTTAACCTGCGCACG	21	gp4		tacttttcctGCGCAGGACTAAAGGCTTGGCtttgctccctcaaataaaaatagaggaaaaatttggatattggtaaattctttttctataatattttatggggtagattTAGGCCTTTAACCTGCGCACGagaaatt	3'	35.5	-51.2	1	175.034	139.657	128.827	202.167	232.817	234.435
237	PC-5p-6556_1746	GGAATAGGCCGTCTGGAAAGA	21	gp4		tcttcagaacgttacagttccggctacttcagggagtagtaGGAATAGGCCGTCTGGAAAGAtagtcatattgacgacacTTTCCAGACCCGCCCATTCCAactatttcaataagtaactgcaactgtttagttctgactg	5'	44	-64.8	1	90.2348	133.309	165.235	123.4	148.949	163.999
238	PC-3p-10583_1119	TTTCCAGACCCGCCCATTCCA	21	gp4		tcttcagaacgttacagttccggctacttcagggagtagtaGGAATAGGCCGTCTGGAAAGAtagtcatattgacgacacTTTCCAGACCCGCCCATTCCAactatttcaataagtaactgcaactgtttagttctgactg	3'	44	-64.8	1	321.258	429.55	488.704	267.368	343.859	246.875
239	PC-5p-61631_179	AGTAACGCTTTCAGTGGTAGG	21	gp4		aagtgtgtactcagagggagaaaagattacgtggctgggAGTAACGCTTTCAGTGGTAGGttttgtgagaagcttgctcaattcgtttcaacaaaaaaccTACAACTGAAAGCGCTACTCCcagccacctaatctttgctgaaagtgtgtactcagag	5'	44.3	-75.6	1.1	17.9382	9.52205	8.40179	15.7532	13.4189	20.3247
240	PC-3p-1240_7452	TACAACTGAAAGCGCTACTCC	21	gp4		aagtgtgtactcagagggagaaaagattacgtggctgggAGTAACGCTTTCAGTGGTAGGttttgtgagaagcttgctcaattcgtttcaacaaaaaaccTACAACTGAAAGCGCTACTCCcagccacctaatctttgctgaaagtgtgtactcagag	3'	44.3	-75.6	1.1	1525.84	1348.96	1657.95	1764.36	1466.35	2027.39
241	PC-3p-16749_726	ACATGCGTGTTGTCTCTCGTT	21	gp4		aattagagctcaggtgacaacgagagagagcacgctggtcaacattcatatatgaggcatggctgtggACATGCGTGTTGTCTCTCGTTgtcacttgatttctatttt	3'	44.4	-56.3	1.2	77.1888	74.0604	63.0134	87.518	95.274	100.397
242	PC-5p-1523_6199	TTTTGCTCCGCTTTGATTTGC	21	gp4		ttttttttctagatcagggacatctgaaattggtcctttgtttcTTTTGCTCCGCTTTGATTTGCcaaaactaaaattggcAAATCAAAGCAGAGCGAAAGAtataaagggcaaattgtccaccatggaatggaaaaatga	5'	36.2	-62.8	1.2	585.982	518.423	484.503	472.16	823.919	577.502
243	PC-3p-23708_513	AAATCAAAGCAGAGCGAAAGA	21	gp4		ttttttttctagatcagggacatctgaaattggtcctttgtttcTTTTGCTCCGCTTTGATTTGCcaaaactaaaattggcAAATCAAAGCAGAGCGAAAGAtataaagggcaaattgtccaccatggaatggaaaaatga	3'	36.2	-62.8	1.2	40.2251	57.1323	36.4077	66.0761	55.0174	24.8803
244	PC-5p-746_11329	CTTCGCCCCATTTTATAGCGGA	22	gp4		cctcgtctttaatcCTTCGCCCCATTTTATAGCGGAaaactaagtgattttcGGCTATAAATGGGGCGAAGGActaaagtcgtga	5'	43.5	-45.5	1.2	780.042	633.745	883.588	796.414	1539.82	1193.55
245	PC-3p-31226_387	GGCTATAAATGGGGCGAAGGA	21	gp4		cctcgtctttaatcCTTCGCCCCATTTTATAGCGGAaaactaagtgattttcGGCTATAAATGGGGCGAAGGActaaagtcgtga	3'	43.5	-45.5	1.2	4.34866	0	12.6027	25.1614	20.1283	25.9315
246	PC-5p-41441_284	GGTTTCCTCTTGTTTTAGAA	20	gp4		cctgtatttagtGGTTTCCTCTTGTTTTAGAAgtgagttggtgtttcacaaactttcttcacaaactttctctaatcattTCTAAAACTAGAGGAATTCCActgaatgcctt	5'	34.8	-42	1.1	5.43583	13.7541	8.86855	9.40819	11.0706	19.0982
247	PC-3p-30665_394	TCTAAAACTAGAGGAATTCCA	21	gp4		cctgtatttagtGGTTTCCTCTTGTTTTAGAAgtgagttggtgtttcacaaactttcttcacaaactttctctaatcattTCTAAAACTAGAGGAATTCCActgaatgcctt	3'	34.8	-42	1.1	91.3219	65.5963	206.311	104.365	82.1906	93.3886
248	PC-5p-3100_3362	AATGGGTGGATTGGAAAGACT	21	gp4		aacatcagcatatgcggtagcgtgctggcggcttaaatggatgtaatcttgtgggagtagggggAATGGGTGGATTGGAAAGACTctttatctcttgttctctgttgaatataggaaagcagTCTTTCCAGACCCTCCCATTTCttctatttcagtaagtaatcggtttattgcgaatgccgctccctcatgtgcgatagg	5'	45.3	-82.7	0.9	136.439	154.469	171.77	137.841	135.195	130.709
249	PC-3p-37112_322	TCTTTCCAGACCCTCCCATTTC	22	gp4		aacatcagcatatgcggtagcgtgctggcggcttaaatggatgtaatcttgtgggagtagggggAATGGGTGGATTGGAAAGACTctttatctcttgttctctgttgaatataggaaagcagTCTTTCCAGACCCTCCCATTTCttctatttcagtaagtaatcggtttattgcgaatgccgctccctcatgtgcgatagg	3'	45.3	-82.7	0.9	50.5532	37.0302	47.1434	49.4477	49.9853	57.8203
250	PC-3p-18748_651	TAATGATGGATCACTGAGTGT	21	gp4		acACTCAGTGATCCATCATCAGGatgaatacaaaatgaatcctgaattttgttctcatccTAATGATGGATCACTGAGTGTggatccgaaatgttggtgcaaaacaaatttacacaattaaatccaaaagcg	3'	36.4	-54	1.1	58.707	52.9003	53.2113	61.7002	51.6627	77.4442	PC-5p-286843_19	ACTCAGTGATCCATCATCCGG	21	0	0	0	5.68867	0	2.10256
251	PC-3p-2_787472	TTTTCCCTGAACCACCCATTCC	22	gp4		gtaaaggcagtcggAGTGGGTGGTGAGGGCAAAGCacctattattacatagcTTTTCCCTGAACCACCCATTCCacttgccttcat	3'	48.8	-44.2	1.1	35370.4	27354.7	35062.5	31650.5	32524.3	37472
252	PC-5p-2074_4765	AATGGGTGGTAAGGGCAAAGC	21	gp4		actgtgtaaaggcaattggAATGGGTGGTAAGGGCAAAGCacttattattataggGCTTTTCCCTGAACCACCCATTCCacttgctttcaacacgta	5'	43.3	-53.4	1.3	407.687	480.334	405.153	406.521	466.641	314.157
253	PC-3p-16616_732	TCTTTTCCCTGAACCACCCATTCC	24	gp4		actgtgtaaaggcaattggAATGGGTGGTAAGGGCAAAGCacttattattataggGCTTTTCCCTGAACCACCCATTCCacttgctttcaacacgta	3'	43.3	-53.4	1.3	184.275	66.6543	187.64	141.779	159.014	186.427
254	PC-5p-105937_91	TTGAACCCTAGGAGTGACATT	21	gp4		tctgtagtTTGAACCCTAGGAGTGACATTggaaggcctagcatgcagcctacctggttatctgttagatagggtattgacgagcctagcttgcagtccttcttgatcatctctcaatgaaccaaTATCACTGCTAGGGTTCAAACtaca	5'	45	-63.6	0.9	6.523	0	9.33532	13.1277	13.0834	5.60682	PC-3p-278100_20	TATCACTGCTAGGGTTCAAAC	21	0	0	4.66766	0	3.35472	5.95725
255	PC-3p-201628_35	ATGTTTGACTATTGAAGTGGA	21	gp4		attcttaaatatcaTCCACTTCAACAGTTAAAGATTaatttgggccaacaaatatttaccacttattgtaaataggtgtaaaattgctattgaATGTTTGACTATTGAAGTGGAtgatatttaagtag	3'	27.3	-48.1	1.4	0	0	0	3.93831	6.70944	5.95725
256	PC-3p-25843_471	AGGTTGAGATGAATCTGTGAT	21	gp4		tatatatatgtataactatCACAGATTCATCTCAACCTGGgactgacatgcattcaagacagctttctcattcagatccAGGTTGAGATGAATCCGTGATacttccatatatcaa	3'	36.5	-47.3	1.1	29.3535	23.2761	22.4048	36.1012	25.4959	27.158	PC-5p-471962_7	CACGGATTCATCTCAACCTGG	21	0	0	0	0	0	1.22649
257	PC-3p-112830_83	TGACCATTGAAATGCATGATA	21	gp4		atcttaaatatcatccacttcaatagtcgaaagtcaattttgaccaataaaaataggacaaatatttactactttttgttgtgaatgaggtgtaaaattactattaattgttTGACCATTGAAATGAATGATAtttaatta	3'	24.1	-32.5	1	11.9588	27.5081	14.9365	4.3759	0	2.10256
258	PC-3p-93943_106	TTGACTGTTTGACCATTGAAG	21	gp4		ttcttaaacatcatccaattcaatagtcaaaagttaattttggctgaaaaaataggacaaatatataccactctttgttgtggatgaggtgtaaaattgctaTTGACTGTTTGACCATTGAAGcggatgatgtttaagta	3'	31.4	-45.2	1	5.43583	10.5801	5.60119	3.93831	14.0898	15.7692
259	PC-3p-4736_2338	TTTTCTTCCAATTTGCAGGC	20	gp4		caaggaaaatagaaagccggtaaattggaagataaagaaaaacccagccttctccttccttttctcctcgctgcctcttatcttttcatgggtttggagcagttttttctTTTTCTTCCAATTTGCAGGCtttctcattttttccttc	3'	39.2	-55.1	0.9	206.562	122.729	225.915	219.451	350.233	325.896
260	PC-5p-82703_125	CACAGTTAAATTCAAAAGCAC	21	gp4		aaaagataCACAGTTAAATTCAAAAGCACtcatacataacttcacagactggaaaactcatgccaactaatatttttcatgggtgagtagtgaaattttgatgagtgcttttggatttaattgtgtatctaat	5'	30.8	-55.4	1.4	2.71792	0	10.2688	17.7224	23.483	24.5298
261	PC-5p-145828_58	CGCAATGTGATTTCTGCCCA	20	gp4		catCGCAATGTGATTTCTGCCCAgtgctctgaatttcttcactttgacattcagagcactgggcagaaatcacattgcgtca	5'	45.1	-61	1.6	19.569	0	6.53472	8.31421	12.077	20.3247
262	PC-3p-212409_32	AAAATTAGAGTGTTTAAAGCAGG	23	gp4		tcaattgtacatgtcatgtctgctttaaacactctaattttttcaaagtaaactatctatttttacagaaaggtttaacccaatcttaaaaaaaaataaaaagaaaggaaAAAATTAGAGTGTTTAAAGCAGAcatgacatgtacaat	3'	25.7	-67.4	1.8	0	0	46.6766	2.18795	0	0
263	PC-3p-124309_73	TCAAATAACAAACAATGT	18	gp4		aaataaacagccagtaggttgtttgttatttgaagtttttgatgccTCAAATAACAAACAATGTgctggctgtttaagc	3'	34.2	-40.7	1.5	2.71792	20.1021	6.06796	2.84434	1.67736	3.32905
264	PC-3p-83441_123	TTCCCATCGCCTCCCATTCTA	21	gp4		attatcattgggctgtaaatagaatgggatggggatgtggaaaaatctggataagaaatggaggaatacaaagatccatttctatttaggtTTCCCATCGCCTCCCATTCTAtttgtagataatgattat	3'	35.4	-57.6	1.3	7.61016	10.5801	9.33532	25.3802	20.1283	22.4273
265	PC-5p-50311_227	TCAATGTTTGGGATCACATTCC	22	gp4		aagtgtgagttttttttttcttcttctTCAATGTTTCGGATCACATTCCgtgattcatcatcaggaagaagagagtcaaagaacagaattagtttgacataactaaaaaaactagaaaaatacagagtgtgatcctaaacgttgaagaaaaaataaaaaaactcttaca	5'	30.2	-54.4	1.1	19.569	10.5801	16.8036	16.6284	23.483	23.1281
266	PC-3p-80215_130	TTTTCCAGAAACAATTAGATC	21	gp4		tatttgaatgatctaattgtttctgggaaaaactgtgtagagctttgattcaaaactctacacaatttttacacaatcTTTTCCAGAAACAATTAGATCaaacagttc	3'	29.6	-42.6	1.3	7.61016	40.2042	47.6101	0	6.03849	2.45298
267	PC-3p-240722_26	TGTTTGGCAGAACTTTCATTT	21	gp4		caattttgaacataaatgaaagttcttccaaacatcatggagattgtgcataaatttgggaaaaatataactatatggagccacgcacaatccccatggTGTTTGGCAGAACTTTCATTTatcaagaaaa	3'	33.8	-55.8	1.3	0	0	0	3.06313	5.36755	3.85469
268	PC-3p-1149_7918	CTTTTCCCTGAACCACCCATTCC	23	gp4		gactgtgtaaaggcagtcggaGTGGGTGGTGAGGGCAAAGCacctattattacatagCTTTTCCCTGAACCACCCATTCCacttgccttcaacacacgt	3'	49.5	-49.4	1	423.995	265.559	466.766	343.289	378.077	428.922
269	PC-5p-37023_322	TGAGGTAGTAGGTTGTATAGTT	22	gp4		catggatgcgagactcgtgtgcTGAGGTAGTAGGTTGTATAGTTcggaacagtatcaattggagtaactaatgcagcctgctcactcgacagacgagctcgatcccca	5'	50	-48	0.9	14.1332	57.1323	45.7431	7.87662	21.4702	0
270	PC-3p-53866_210	AGTGTGATCCAAAACGTTGAA	21	gp4		agggtttcaggatttaactctgtgagagtttttccttcaacgttttcgatcacactcctggatccaacatcatttctatttctcttctttggctctcttcttcctcatgatagatcacggAGTGTGATCCAAAACGTTGAAgaaaaaactctcacacagtaaaatcttgaaacactcaa	3'	38.5	-77.998	1.1	5.43583	9.52205	11.2024	7.87662	10.0642	15.9444
271	PC-3p-26247_463	ACTGTTTGACCATTGAAATGG	21	gp4		attcttaaatatcatccacttcaatagtcaaaggtcaattttggccaataaaaatactgcaaatatttaccactttttgttgtgaatgaggtgtaaaattgctatggACTGTTTGACCATTGAAATGGatgatatttaagtag	3'	30.1	-46.7	1.1	43.4866	14.8121	47.6101	36.7576	30.8634	47.658
272	PC-5p-135607_64	TATCCACCATAGAAGTTGCAT	21	gp4		ttcaagtgcatggagcccggctggtttcgagtcttcttgactgatatggataTATCCACCATAGAAGTTGCATtgaatagatttcagaacattggcaagcaatacaaagcaaactctaaaatctgttcaatgcaacttcagtggaggatatagtcatatcagcaaagcagactcgaaaccagccaggctccat	5'	42	-110.8	1.4	6.523	10.5801	10.2688	11.3773	9.39321	2.10256
273	PC-5p-25576_476	AGAAAGCCGGCAAATTGGA	19	gp4		ttaaaaaaaaggcttccgaaccctcgctcgtccgagaaaaacaAGAAAGCCGGCAAATTGGAagataaggtaaatgcggcatcccagaagaagaaatccatcaaagctggttttttctttgtcttgcaatttgccggctttctattttgcttgtacgagggtttgaggcctcattttctt	5'	42.2	-73.8	1	27.7227	31.7402	32.6736	40.9147	26.5023	40.299
274	PC-3p-19490_626	CAAGTCATTCTTCGCTGTGTA	21	gp4		agtgagttagacagccaaggatgacttgcctccatgctgatctctgaaatttcatcaacacagtaatcagtatttgtgggCAAGTCATTCTTCGCTGTGTActcttt	3'	42.1	-48.7	1.1	42.3995	48.6682	47.6101	84.8925	49.6498	30.1367
275	PC-5p-38125_312	AGCCCTCCTTCTAGCGCCA	19	gp4		ggatcAGCCCTCCTTCTAGCGCCAaaaatgttgagcgttggaagagaggggcatgcaacaaatggagcaatgtctttgaatggagaagtatctggatcagccctggatcatcaacatttttggcgctagaaggagggcatgagc	5'	49.3	-66.9	0.9	25.0048	88.8724	38.2748	27.1306	36.231	23.829
276	PC-3p-135789_64	TTTTGGACACCTCTTGGCACA	21	gp4		ggccttaacatggatctcatatctgccaataggtatccaaaagacttgagaaggaaatcatactacaacataattgtttgaacatagaaattggcacctccagtcTTTTGGACACCTCTTGGCACAtatcagatcaatgttaggata	3'	38.1	-54.1	1	7.61016	0	20.5377	10.0646	14.7608	16.47
277	PC-5p-1530_6187	ATGACGTCCCTTAACTGCGTA	21	gp4		ttagctcatacggATGACGTCCCTTAACTGCATAattctttttgattacacagttaagggacctcatccgtatgagccaa	5'	41.2	-48.6	1.5	526.188	493.03	450.896	521.607	519.31	625.511
278	PC-5p-68510_158	TCAACGTTTCAGATCACACTC	21	gp4		gcaTCAACGTTTCAGATCACACTCcatgatccttaacgaagatgaggaaagcaatctaccaaaaggatcatggagtgtgatcaaacgttgataa	5'	40.4	-48.5	1.3	22.8305	12.6961	13.0694	15.7532	12.077	11.2136
279	PC-5p-96921_102	ATATTTCAGGAATTAACTGTG	21	gp4		tgattgtaattacATATTTCAGGAATTAACTGTGtgcgagttttttatctcaacgtttcggatcatactctatgatccatcatcaagagtagcaagagaaacgttgagataaaaaactcacacacagttaatccctgaaatatgtaattacaag	5'	33.1	-89.6	1.8	11.9588	0	12.1359	4.3759	10.7351	11.5641
280	PC-3p-186067_40	GGAAGATTTGAGGGAGGCTC	20	gp4		gtatgagggagctgctttaacccctccctcaaaggcttccaaaatctctgtatacagtatagctttggaggcttttGGAAGATTTGAGGGAGGCTCaaaagtagctcgtctcagtc	3'	46.6	-55.5	1	0	0	4.66766	38.0703	6.03849	3.85469
281	PC-5p-53943_210	CAATGTTTCGGATCACACTTC	21	gp4		ttttgagtgcttcaggatttaactgtgtctaagttttttcttCAATGTTTCGGATCACACTTTctgatccatcatcatttatatttctcttctttagctcttttcttccccatgatggatcacaaagtgcgatctgaaacattgaagaaaaaacttatacacagttaaatcctgaagcactca	5'	34.4	-105.9	1.7	6.523	0	9.33532	15.7532	23.483	24.1794
282	PC-3p-75290_140	TAGATGCACAAAACAAACACA	21	gp4		aaaattgcttttggctgaattgtgtgtttgtttttttgcatcactgtttcaaattttgctcatcctttcttgatgatagatcacagagtgtgatttaaaacaTAGATGCACAAAACAAACACAtaattatagttagaagtaatcat	3'	29.5	-52	1.2	18.4818	0	8.40179	10.5022	13.4189	10.5128
283	PC-5p-150519_55	GTTTCTGTTTGTTGACAATG	20	gp4		gatttcttctctgatattgcatGTTTCTGTTTGTTGACAATGttactttttggagaatttctttgttgagtaatgtttttcaacaaatagaaaacatgtcttatcgaagaggaggaggt	5'	31.9	-48.2	1.3	0	0	4.66766	14.0029	21.4702	15.2435
284	PC-5p-16760_725	ATTTTAGTGCCGTTGGAAGGA	21	gp4		gtaATTTTAGTGCCGTTGGAAGGAggtatagttggcattcgcccgctccttccaacggcactaaaat	5'	47.8	-39.2	1.2	23.3741	14.8121	43.4092	34.5696	28.5151	32.9401
285	PC-5p-136284_64	TTCTAGTATCAACTGTGTAGT	21	gp4		aactggcaatgtgcTTCTGGTATCAACTGTGTAGTatttttcccctgcttatgaatccggatctggtagtatggcttgaaaattcagaaagtaaaaatactaggcagttgatccgagaagaacattgccattt	5'	39.1	-49.5	1	3.80508	0	0	5.90747	7.71585	7.00853
286	PC-3p-6339_1800	TTTTCCCTGAACCACCCATTCA	22	gp4		gactgtgtaaaggcagtcgGAGTGGGTGGTGAGGGCAAAGCacctattattacatagcTTTTCCCTGAACCACCCATTCCacttgccttcaacacacgt	3'	49.5	-49.4	1	475.092	303.647	479.369	423.587	562.251	641.806
287	PC-3p-113872_82	ATTCTTCAAGACTTGGAAGCC	21	gp4		aacattagtgactgcccagaattagatgggcttccaagtcttacagaattgacttctctaaaaatatttaaattgaaaaaatgccacaaattggagaagatagaaggtttagagaagttaATTCTTCAAGACTTGGAAGCCtgtctaattctggacagtcactaatgtgca	3'	35.1	-94.1	1.6	6.523	0	27.0724	21.8795	20.1283	33.2905
288	PC-5p-67941_159	TTGTCGAAGAATAAGAGAATG	21	gp4		acttgTTGTCGAAGAATAAGAGAGTGctaggtattggagaggattgaagactctgcgccccccatgccattctcctattcttcgacaacaagttga	5'	45.8	-43.7	1	0	0	14.9365	16.6284	12.7479	48.0084
289	PC-3p-64288_170	ATACGGTCAAATGTGCATCCA	21	gp4		aacgtctatttaaccatctgtatgcacatttgaccgtattaattaataaATACGGTCAAATGTGCATCCAgagggttggatagacaat	3'	35.2	-51.9	1.7	9.78449	14.8121	23.8051	28.8809	4.6966	25.4059
290	PC-5p-390_18711	TTTTGCAGGCTGCGTATGGA	20	gp4		ctccgcattttttcctttgcaTTTTGCAGGCTGCGCATGGAgatcatttttcattgtctttctgcgcatgcagatttactgggcattgtctttccgtgcgaagcttgcaaaatgcgaagaaagaaatgtgtac	5'	43.6	-62.6	1.1	1786.21	1138.41	804.704	1640.96	1818.26	2165.28
291	PC-3p-30023_403	CGCTGTCTATCCTGAGCTTTT	21	gp4		cacacggaacagaaaaaaaagcacggtggattttgaaagctcaggagggatagcgcccatggtatctgtctgcttgttgcaggccaagaggCGCTGTCTATCCTGAGCTTTTtggattatccgtgcttccgttaa	3'	48.9	-67.4	1	11.9588	12.6961	30.8065	21.0043	72.4619	33.2905
292	PC-3p-67093_162	TTGAGGGAAAATACTATCACA	21	gp4		agattaaattgtgtgatagtttttctctcaatgtttggatggaatagaaagtaagagaggagaaatagaatgatagatcatgtagtgtaatctgaaatgTTGAGAGAAAATACTATCACAcaatttaatcc	3'	29.8	-44.9	1.2	9.78449	21.1601	17.7371	10.5022	15.4317	10.1624
293	PC-5p-44659_261	ATCTTAACGGAATATCACATA	21	gp4		gagcccctacataacgctgcctATCTTAACGGAATATCACAGAtcgcaaaaattcttttaaaaaaagataagtctgtgtgttataaaaaggagacttatttttctctaaaacaattttggcaatatgtgatattccattaagataagcagcattatgtagggg	5'	33.1	-71.4	1.3	18.4818	33.8562	28.006	22.3171	23.483	31.8888
294	PC-5p-1647_5857	TGTTTCTGTTTGTTGACAATG	21	gp4		taggatttcttctctgatattgcaTGTTTCTGTTTGTTGACAATGttactttttggagagtttctttgttgagtaatgtttttcaacaaatagaaaacatgtcttatcaaagaggaggttaaa	5'	30.1	-49.3	1.3	377.247	239.109	329.537	381.579	632.7	579.079
295	PC-5p-134921_65	TTTTCTTCAACGTTTTGGATC	21	gp4		gtttcaagattttactgtgtgagagttTTTTCTTCAACGTTTTGGATCacactccgtgatctatcatgaggaagaagagagccaaagaagagaaatagaaatgatgttggatccaggagtgtgatcgaaaacgttgaaggaaaaactctcacagagttaaatcctgaa	5'	38.1	-81	1.3	2.71792	10.5801	6.53472	6.12626	11.0706	12.0897
296	PC-5p-56159_200	TACCTCTCCCTCAATAGCTTC	21	gp4		tagtggaagaagttgttcttTACCTCTCCCTCAATAGCTTCtatgaattctctttttaataaaaatgttagggaagaaagctttggatgctgttgaggttgaggttaaaagcagctatgttccaaac	5'	36.2	-47.1	1	14.1332	23.2761	6.06796	24.505	13.7543	14.1923
297	PC-5p-31695_381	TTTTGGATTTAACTGTGTATC	21	gp4		tgcTTTTGGATTTAACTGTGTATCcaactcttaatactctttttcctgatgatggaccactgagtgtgatgcaaaacatcgacataaaaatatacacagttgaatcgaaaagcactc	5'	35.9	-40.2	1	29.3535	16.9281	17.7371	20.5667	46.2951	39.2477
298	PC-3p-2361_4256	CTGTGAACAAGTTGAATGTCT	21	gp4		cagttgaagaatacatgaaattgtagtgcatgtttggagtctggtagattgtaataagctcaacACATTCACCTTGTTCATAGACtttttacaataaaaaagggtgtCTGTGAACAAGTTGAATGTCTtggtgttacattccacagcactgcaggatgtccaacagtatcatatatttttcaaactcactacagaacaa	3'	35.7	-63.2	0.9	551.737	263.443	382.281	434.308	446.848	607.464
299	PC-3p-101487_96	CAAAGCTTAGTGTGTGCTGTT	21	gp4		ggactgggcttaaacaacacactaagctttgactttcttaggtagctggtgggcccttctcttattaacacattaacaaaacagaatatgagaaagggcccaccagccacctaagcaagtCAAAGCTTAGTGTGTGCTGTTtaagcccagcccttc	3'	45.5	-102.4	1.4	17.3947	0	5.60119	15.7532	12.077	18.5726
300	PC-3p-142259_60	GTGAAGCGAACCCGGAGAACT	21	gp4		tgtcttttcctccagctactgagatgtttcagttcgccgggttcgcttcacgaagcctatgtattcagctaaGTGAAGCGAACCCGGCGAACTgaaacatctcagtagctggaggaaaag	3'	49.2	-100	1.7	44.5738	47.6102	69.0814	0	0	0
301	PC-3p-33144_363	TCAAATAACAAACAATGTGC	20	gp4		aaataaacagccagtaggttgtttgttatttgaagtttttgatgccTCAAATAACAAACAATGTGCtggctgtttaagc	3'	34.2	-40.7	1.5	23.9177	32.7982	30.3398	20.5667	12.4125	23.829
302	PC-3p-112883_83	GTTGGGGAACCAGGACTTTT	20	gp4		ccttttgtcaccttctagaaaaacaagatctgtcacctgatctcgatgaccacgaagtcggaaaagtcctgcttcccaactgcatcaagcaaacagacagacattgtcatatgggatgcaGTTGGGGAAGCAGGACTTTTccgacttcgtggtcatcgagatcaggtgacagatcttgtttttctagaaggtgacaaaaggctc	3'	46.1	-169.2	1.8	25.0048	31.7402	19.6042	0	0	0
303	PC-3p-110648_86	TCTCTATTCGGCCTCCCGCA	20	gp4		caacggaaggctgagtcgagagttcgcaattacctcactttgcgtcatcTCTCTATTCGGCCTCCCGCAt	3'	52.9	-32.1	0.9	17.3947	59.2483	22.4048	3.06313	16.1026	5.25639
304	PC-5p-97762_101	GCTTCTGGATTCAACTGTGTA	21	gp4		ataagagtGCTTCTGGATTCAACTGTGTAacttatttttagagtaaaaataagttacacagtcgaatttggcagcgtctatg	5'	34.1	-37.9	1.4	6.523	0	8.40179	10.721	14.4253	14.8931
305	PC-3p-136130_64	AGTGTGATCCGAAATGTCAAT	21	gp4		ggcataaactgtaaagtttctggtagacaattatgtatagcttttttgcatagacgtttcggatcatacttccacttcttgatgaggcatcatggAGTGTGATCCCAAATGTCAATgcaaaaaagttatacacggttgtctaccagaagctttacaatttatata	3'	35.8	-93.5	1.6	0	0	2.33383	4.5947	3.01925	3.67948
306	PC-5p-216571_31	AATGCTGAGAGATATCATTCT	21	gp4		aAATGCTGAGAAATATCATTCTtgatgcgtctaagtttggatttgtccctattataatagatgcctcaagaataatatctcttgacatttttc	5'	31.2	-29.9	1	0	0	0	3.93831	3.35472	4.20512
307	PC-5p-104294_93	TACTTAAATATTATCCACTTC	21	gp4		cTACTTAAATATTATCCACTTCactggtcaatcagtcaatagtaattttatacctcattcacaacaaaaagtggtaaatatttgtcctatttttattagttaaaattgacttttgactattgaagtggatgatatttaagaa	5'	26.1	-46.5	1.3	9.78449	0	6.53472	4.3759	8.05132	11.9145
308	PC-5p-36480_328	ATTCAAAACAGCGATTATCGC	21	gp4		tccttgggagggaggtaagacaactggactgctATTCAAAACAGCGATTATCGCttccaatgcgagttcttgttgctcgtggccaacttctgcttcaattttctgcaaagagtaatggaagcgataatcgttgttttgaataacattg	5'	42.6	-56.4	0.9	51.0968	40.2042	109.223	43.3214	78.1649	70.6109
309	PC-3p-83146_124	CATTTCAATGGTGAAACAGTC	21	gp4		gaccaataaaaataggacaaatatttatcattttttgatgtggatgaggtgtaaaattgctattgagtgtttgcccatttaagtggatgatatttaagtagagtgtaattaaacatcatcCATTTCAATGGTGAAACAATCaataattattttacacctcattcacaacaataagtggtaaatatttgtcgtatttttattggcca	3'	28.6	-100.6	1.7	9.78449	0	14.003	8.31421	10.0642	13.6666
310	PC-5p-73621_144	ATTTGGAAAAACTTGCTGAGT	21	gp4		tgccgagtATTTGGAAAAACTTGCTGAGTttttggcgagtactcgccgagactcaccaaaaactcggcgagtttttccaattacttgact	5'	44.4	-55	1.4	25.0048	33.8562	20.5377	26.2554	24.8249	30.1367
311	PC-5p-25017_487	TGAAGAGAGAGAGCATAGCCA	21	gp4		ngatgttgcagaataactgggagaagtaggttccTGAAGAGAGAGAGCATAGCCAtgggccatagcaatatagatatatggtgtgatgggccgtgctccctctcttcaggattcgatttctaccatttaacaagctcaacaaca	5'	44.4	-58.8	0.9	17.3947	16.9281	14.9365	41.1335	34.8891	74.2904
312	PC-5p-58213_192	AACTGTGTATGTTTTTGTTTC	21	gp4		cAACTGTGTATGTTTTTGTTTCaacgtttcggatcgtactcaatgatccatcattaagaaaatgagagttgaaacaaaaacatactcagttgaat	5'	32.6	-44.4	1.4	15.2203	19.0441	9.33532	14.8781	14.0898	12.2649
313	PC-3p-29678_408	TGCAACTTCCATGGTGGATAC	21	gp4		tgactggtttcgagtctactttgctgatatgaatatatccataatggaagttgcattgaagagattttagaatctgctttgtattgcttggcaatgttctgaaatctattcaaTGCAACTTCCATGGTGGATATatccatatcagcaaagaagactcgaaaccagcca	3'	36.9	-105.8	1.7	35.8765	44.4362	41.0754	14.4405	59.043	21.0256
314	PC-5p-53662_211	ATTAAATTGTGTAGTAGTTTT	21	gp4		gttgcaattgagtgtttcaggATTAACTTGTGTAGTAGTTTTtttctcaacatttctgatcacactctctgatccatcatctagagatgatggatcacagagtgatccaaaatgttaagaaaaaaattgctacacagtttaatcctaaaacactcaattgca	5'	34	-93.9	1.7	34.7893	10.5801	34.5407	28.0058	29.5215	35.0426
315	PC-5p-15410_786	TGCTTAGGTGGCTAGTGGGCC	21	gp4		tccttgaagggctgggcttaaacagcacacactaagctttgactTGCTTAGGTGGCTGGTGGGCCctttctcatattctgttttgttaatgtgttaataagagaagggcccaccagctacctaagaaagtcaaagcttagtgtgttgtttaagcccagtccttcaattg	5'	44.4	-118.8	1.6	94.5834	68.7703	103.622	119.243	128.486	129.658
316	PC-5p-85089_120	TTCTTGAAAAACTGTGTAGCT	21	gp4		aaatcaattgtaagcTTCTCGAAAAACTGTGTAGCTtctggaaaagctacacagttttccagaagcttacaattgaaca	5'	35.4	-44.9	1.6	18.4818	16.9281	8.40179	12.2525	8.72227	5.95725
317	PC-3p-9102_1285	ACAAACAGAACTTACATGATT	21	gp4		tatgtgattgaaatgcatctggaagcagttgtgtgagttttatttgtatcaatgtttcagattataaagtttaatttaaaatattgatACAAACAGAACTTACATGATTaatttggaaagcatgtcaattatttt	3'	25.2	-49.8	1.5	126.111	201.021	118.559	127.339	67.0944	62.0254
318	PC-5p-146077_58	TTCTCTAAGGTGGGTAAAGCA	21	gp4		ttgaaggtTTCTCTAAGGTGGGTAAAGCAcatgaagctgttgggttaggaggttagctcagttatatttcttctgacacgcccatctttcatttactttacccaccttgcagagacc	5'	43.6	-45.4	0.9	8.69733	0	12.1359	17.9412	22.8121	23.829
319	PC-5p-102461_95	CATGCCCTCCTTCTAGCGCCA	21	gp4		ggctCATGCCCTCCTTCTAGCGCCAaaaatgttgatgatccagggctgatccagatacttctccattcaaagacattgctccatttgttgcatgcccctctcttccaacgctcaacatttttggcgctagaaggagggctgatcc	5'	49.7	-64.8	0.9	18.4818	14.8121	18.6706	10.5022	12.7479	3.15384
320	PC-5p-33465_359	TCAACGTTTCGGATCACACTC	21	gp4		tagttttttccTCAACGTTTCGGATCACACTCcatgatccatcatatctcttcttctttctcctgatgatggatcatgaagtgtgatccacaacgttg	5'	40.8	-43.9	1.1	29.3535	21.1601	28.006	44.1966	30.1925	56.4186
321	PC-5p-129819_69	TTTGAATCAACATTTCGGATC	21	gp4		aattagaatgcttctggtaaaagctgcttatgaattTTTGAATCAACATTTCGGATCacactcgatgttccatcatcagggagagggaaaaagttcatggagtgtgatccaaaattttgattcaaaaattcacatgcagtttctaccagaagcattctatat	5'	35.2	-85.4	1.5	5.43583	0	8.40179	12.6901	8.72227	12.2649
		·
