# Supplementary material for: Identification of miRNAs and Their Targets in Cunninghamia lanceolata Under Low Phosphorus Stress Based on Small RNA and Degradome Sequencing
Source: Int J Mol Sci. 2025 Apr 12;26(8):3655. doi: 10.3390/ijms26083655 (PMC12027079; doi:10.3390/ijms26083655)
Supplement: Supplementary file 1 [file ijms-26-03655-s001.zip › Table S2.xlsx]

## Sheet: Sheet1
Table S2. Length distribution of known and novel miRNAs
Length	Known miRNA		Novel miRNA
	Number	Percent(%)	Number	Percent(%)
18	9	5.6962	1	0.507614
19	10	6.32911	2	1.01523
20	19	12.0253	16	8.12183
21	90	56.962	147	74.6193
22	25	15.8228	25	12.6904
23	4	2.53165	5	2.53807
24	0	0	1	0.507614
25	1	0.632911	0	0
Total	158	100	197	100
