# Supplementary material for: Identification of miRNAs and Their Targets in Cunninghamia lanceolata Under Low Phosphorus Stress Based on Small RNA and Degradome Sequencing
Source: Int J Mol Sci. 2025 Apr 12;26(8):3655. doi: 10.3390/ijms26083655 (PMC12027079; doi:10.3390/ijms26083655)
Supplement: Supplementary file 1 [file ijms-26-03655-s001.zip › Table S3.xlsx]

## Sheet: Sheet1
Table S3. Differentially expressed miRNAs in Chinese fir root
miR_name	miR_seq	up/down	fold_change(P_min(mean)/P_plus(mean))	log2(fold_change)	pvalue(t_test)	P_plus(mean)	P_min(mean)	P_min_root1	P_min_root2	P_min_root5	P_plus_root1	P_plus_root2	P_plus_root4
PC-3p-7552_1533	TGACTGAGACACTTGGCACAC	down	0.434292	-1.20326	0.00135034	316.098	137.279	115.524	168.407	127.906	288.099	342.794	317.401
PC-3p-507_14846	TTTACCAGAACCGCCCATTCC	down	0.71587	-0.482231	0.0030602	2570.19	1839.92	1915.99	1922.25	1681.52	2566.8	2713.78	2429.98
PC-3p-83441_123	TTCCCATCGCCTCCCATTCTA	up	2.4681	1.3034	0.0037497	9.17518	22.6453	25.3802	20.1283	22.4273	7.61016	10.5801	9.33532
PC-5p-216571_31	AATGCTGAGAGATATCATTCT	up	inf	inf	0.00426485	0	3.83271	3.93831	3.35472	4.20512	0	0	0
pab-miR11494_L-1R+1_1ss20CT	ATAAGAATGCATGATCACTTA	up	inf	inf	0.00554834	0	2.47062	2.62554	2.68377	2.10256	0	0	0
PC-5p-150519_55	GTTTCTGTTTGTTGACAATG	up	10.8655	3.44169	0.0077176	1.55589	16.9055	14.0029	21.4702	15.2435	0	0	4.66766
pab-miR482c_2ss11TG22CA	TCTTTCCTACGCCTCCCATTCA	up	4.00425	2.00153	0.0105081	7.7204	30.9144	34.132	25.4959	33.1153	11.9588	0	11.2024
PC-5p-125294_72	TTCTTGAACTGAGCGCTCAGA	up	inf	inf	0.0109266	0	4.16789	4.81349	4.36113	3.32905	0	0	0
pab-miR319a_L+2R-1	CTTTGGACTGAAGGGAGCTCC	up	1.59094	0.669876	0.0116543	199.182	316.886	312.658	313.331	324.67	177.208	192.557	227.782
PC-5p-82703_125	CACAGTTAAATTCAAAAGCAC	up	5.06171	2.33963	0.0122751	4.32892	21.9118	17.7224	23.483	24.5298	2.71792	0	10.2688
mtr-MIR1510b-p3_2ss7CA17CG	TACCCGATCCTCCCATGCC	down	0.703308	-0.507772	0.0140991	26.8182	18.8615	16.8472	20.4638	19.2734	26.092	29.6241	24.7386
PC-3p-4864_2279	TAGGCCTTTAACCTGCGCACG	up	1.50934	0.593918	0.0146889	147.839	223.14	202.167	232.817	234.435	175.034	139.657	128.827
PC-5p-53943_210	CAATGTTTCGGATCACACTTC	up	3.99889	1.9996	0.014847	5.2861	21.1386	15.7532	23.483	24.1794	6.523	0	9.33532
PC-3p-1033_8666	AGAAATGATTTGCAATGGGGC	down	0.735751	-0.442711	0.0157985	456.892	336.158	375.234	298.234	335.008	440.846	496.204	433.626
PC-3p-16749_726	ACATGCGTGTTGTCTCTCGTT	up	1.32169	0.402386	0.0163302	71.4208	94.3964	87.518	95.274	100.397	77.1888	74.0604	63.0134
atr-MIR393-p5_2ss14TA17AG	TGTGAAAAGACATAGAGGG	down	0.243057	-2.04063	0.0164329	618.912	150.431	234.548	161.026	55.7178	742.534	448.594	665.608
PC-3p-382147_11	TCTTCAATGCAACTTCAGTGG	up	inf	inf	0.0176817	0	2.69427	2.62554	3.35472	2.10256	0	0	0
PC-3p-112883_83	GTTGGGGAACCAGGACTTTT	down	-inf	-inf	0.0184998	25.4497	0	0	0	0	25.0048	31.7402	19.6042
pab-miR169a_L-1R+1	CAGCCAAGAATGACTTGCCCA	up	3.59046	1.84417	0.0189414	2.69426	9.67364	12.0337	8.05132	8.93587	4.34866	0	3.73413
aly-miR167a-5p	TGAAGCTGCCAGCATGATCTA	down	0.345572	-1.53294	0.0197399	14.3793	4.96907	5.46988	4.47296	4.96437	15.4015	16.2227	11.5136
PC-3p-142259_60	GTGAAGCGAACCCGGAGAACT	down	-inf	-inf	0.0199733	53.7551	0	0	0	0	44.5738	47.6102	69.0814
ppt-miR529e	AGAAGAGAGAGAGTACAGCCC	down	0.621218	-0.686828	0.0199764	953.245	592.173	637.788	671.614	467.118	1090.97	850.636	918.128
nta-miR169a_1ss9GA	CAGCCAAGAATGACTTGCCGA	up	1.3689	0.453018	0.0204759	15.352	21.0154	22.9735	20.7993	19.2734	16.3075	14.8121	14.9365
pab-MIR398b-p5_2ss15TA20TA	ACCTTGGAACACATACACAAT	down	0.170328	-2.55361	0.0210781	8.91521	1.51851	0	0	4.55554	8.69733	10.5801	7.46825
PC-3p-201628_35	ATGTTTGACTATTGAAGTGGA	up	inf	inf	0.0216209	0	5.535	3.93831	6.70944	5.95725	0	0	0
osa-MIR2118n-p3_1ss5CA	TTTTACCGATGCCTCCCATTCC	up	3.25085	1.70082	0.0231209	12.7336	41.3951	31.2877	50.3208	42.5768	6.523	7.40604	24.2718
PC-3p-31226_387	GGCTATAAATGGGGCGAAGGA	up	4.20151	2.07091	0.0232033	5.65045	23.7404	25.1614	20.1283	25.9315	4.34866	0	12.6027
PC-5p-182060_42	CCTTGCAAGCTGCGCAAGGAG	up	inf	inf	0.0237539	0	2.14997	1.96916	1.67736	2.80341	0	0	0
pab-miR399d	TGCCAAAGGAGAGTTGCCCTG	up	inf	inf	0.0260454	0	13.2637	8.9706	16.1026	14.7179	0	0	0
PC-3p-240722_26	TGTTTGGCAGAACTTTCATTT	up	inf	inf	0.0261843	0	4.09512	3.06313	5.36755	3.85469	0	0	0
PC-3p-170152_46	TATAAATGGGGCGAAGGACTA	up	inf	inf	0.0302044	0	6.44448	8.31421	4.36113	6.6581	0	0	0
gma-miR6300_R+7	GTCGTTGTAGTATAGTGGTGAGTAT	down	0.460509	-1.1187	0.0307023	10846.2	4994.79	7130.53	5099.84	2754	12859	11164.1	8515.68
sly-miR6024	TTTTAGCAAGAGTTGTTTTACC	down	0.420892	-1.24848	0.0309741	34.7785	14.638	15.3157	18.7864	9.81194	35.8765	42.3202	26.1389
PC-5p-136284_64	TTCTAGTATCAACTGTGTAGT	up	5.42218	2.43887	0.0330324	1.26836	6.87728	5.90747	7.71585	7.00853	3.80508	0	0
PC-5p-146077_58	TTCTCTAAGGTGGGTAAAGCA	up	3.09996	1.63225	0.0375577	6.94441	21.5274	17.9412	22.8121	23.829	8.69733	0	12.1359
csi-MIR3951a-p3_2ss3GT17GT	TCTTTATCTGTGCTTATCATT	up	6.01666	2.58896	0.0386155	1.26836	7.63129	4.5947	10.0642	8.23502	3.80508	0	0
pab-miR166f	TCGGACCAGGCTTCATTCCCC	up	1.15584	0.208946	0.0390319	11418.4	13197.9	12982.4	13890.5	12720.6	12056.7	11652.9	10545.6
PC-3p-136130_64	AGTGTGATCCGAAATGTCAAT	up	4.83901	2.27471	0.0406701	0.777943	3.76447	4.5947	3.01925	3.67948	0	0	2.33383
pab-MIR482h-p5_2ss8AG17TA	AATGGGTGGATTGGAAAGAC	up	inf	inf	0.0410899	0	1.73147	1.09398	2.3483	1.75213	0	0	0
PC-3p-156265_52	ACCATTGAACTGGATGATGTT	up	inf	inf	0.0430957	0	6.84895	4.3759	6.70944	9.46151	0	0	0
PC-5p-120119_76	CCCACTGCAAATCATTTCTTG	up	4.78312	2.25795	0.0437244	1.86706	8.93039	7.87662	8.05132	10.8632	0	0	5.60119
PC-5p-17099_712	AATCAATTCATCAATGTGGCA	up	1.46399	0.54991	0.044204	40.9502	59.9509	66.2949	50.6562	62.9015	35.8765	37.0302	49.9439
PC-5p-3786_2830	AAAACAACGATTATCGCTTCC	up	1.49826	0.58329	0.0474963	98.2252	147.167	149.437	126.137	165.927	83.1682	87.8144	123.693
