# Supplementary material for: Identification of miRNAs and Their Targets in Cunninghamia lanceolata Under Low Phosphorus Stress Based on Small RNA and Degradome Sequencing
Source: Int J Mol Sci. 2025 Apr 12;26(8):3655. doi: 10.3390/ijms26083655 (PMC12027079; doi:10.3390/ijms26083655)
Supplement: Supplementary file 1 [file ijms-26-03655-s001.zip › Table S4.xlsx]

## Sheet: Sheet1
Table S4. Target genes of DEMs identified in Chinese fir using degradome sequencing analysis
SmallRNA	Transcript	Transcript seqeunce	Transcript Annotation	Symbol	DegradomeCleavageSite	AlignmentScore	pvalue(fisher_exact_test)	up/down	log2(fold_change)	DeP_min_DegradomeCategory	DeP_plus_DegradomeCategory	DeP_min_Pvalue	DeP_plus_Pvalue
csi-MIR3951a-p3_2ss3GT17GT	Cl_39511	CCCCACCGTTTTCACATTCCGTGCGCATAAGTGTGTATGGCATAAAACACAAGCATACAACCAATAATCACATGACATCATTAGTGTTGATGATTCACCACAGTCACAATCACGGCAAGCATTGAGTGTCAGTAATCCATCCATCCATCTATCTAAATTCGATTGCAGTCCCGCTTGAATTCCGCCCCCAAATCCCATCATAACAAACAACTAACTTCTTCATCCACAAGCAATCCAAATGCAAAAAAATTGTAAAAACATGTCGTCACATTGACACTTTGCTTATTATGGCTCCTTGGACCTCAAGCAACCAAGGGGCTCTACAGGCCTCCATTTTACATCATGAAAATCCCCTTTCTCTGTAATTCAGGCCAACCAATTCCCCATTTTGTAAACAAA…	Rho GTPase-activating protein 1	ROPGAP1	1528	4	1.06742e-05	up	0.945112	2	2	0.998312	0.997745
	Cl_39512	ATTTGCGCTATGAGTTCGGTCTAAATTGCTGCTGCTGGGATTCGAACTGGGGTGGATAGAGGGAAAATGAAAGAAGTGGAGGGAGACAAATCCAAAGGAGGCACAGGCACAGGCACAGGCTCTTACGTGGATCCTAATCTTCCCAGATGGCAGTGCCAGATGTGCAGACACCCTCTCTCCGTCACCGGGGCAGAGGCCTACGCGGAAAAATTTGCCTCTGAATCCTATCGCTCAGGGGTGCATGCATCATCAATCCATGGCACTGCGAGTGTATTGGGAACTAGTAGAATGGACCATTCATTTGTCATTTTGTCTAAGCAGAAGAATCAGGCCCCCGGATTTCCTCCTCGGCCACGACCAAGTGGAATTCAGAACCCTGGGTCTAGTCCAACAGCTGAC…	beclin-1-like protein	BECLIN 1	2012	4	5.24291e-14	up	-	2		0.998312
osa-MIR2118n-p3_1ss5CA	Cl_2118	GAGAATTGTGTGCTATAAATAAATTTCTTCTCCCTAGGGTTTCTCAATTACAATGGGGGAGTCACTGACGAGGAAAAAAGTATCATGGCTATTAGCATTGCAGTGCGCATTGATGTTAACGGCACTGCAACACCAATCCTGTTCAGCGGCTTGTCCACCGCCAACAGTCCAATGCCTTGCTAACGCAGAGAGCTGCAATCTCACAAACTACCTCGGCGAATGGGGCGATCAAAATCCCTGCAAGGCGGCCATGGCGTTTTTTCCCAAGACAGAGTCTGAGCTTATCAACGCAGTTGCATATGCGGTGAAGGAGGAGAAAAAAATCAAAGTCATAACCGGAGGTGCTCACTCGCTAAACCGTTTCGCGTGCCCCGGTGGAAACAGCGGCGTTGTTATCAG…	galactonolactone dehydrogenase	GULLO5	1709	3.5	0.00420131	down	-0.791853	2	0	0.398915	0.00602977
pab-miR166f	Cl_1661	GCGCACTATTCGTAAAATTCTTTGGTCTACGATGGTAATTTTCAACGTCTACCGCCACTAGAGCTCTTCCGATCTCGCGCGTAAATCTTGAGGTAGTTTTCAAAGCCAAAATTTTACATGGGTTTCGAGTTTTTCTGGGGTAGACCAGAGTTCGAATCTCAAGGCCAACACGAGCGATTTCGAAGGTAACAGAAAGATTAACAGGGCTGGGGTGATTCTTCCCATGGTCAGGTGCAATCCCTGGTAATTATGATCACCTGCATCTGGTGATCTGTGAGAAATTCTTGTTCAATAATTCTCTGCAACCAAGCTCAAACTCAGCTGTCCTAATAAGTGTGGGTTAGTGTTTTGATCCCTGATCCTATCTGGGTCAAAGACTCAAAATTGTAAGTACAAGGG…	Class III HD-ZIP protein family member	ATHB-15	1116	3	0.191411	down	-0.0923623	2	2	0.967803	0.962375
	Cl_1662	ATAACTTGTGATGTGGGAGAAGGGCGGCTCTCTTTGTGGAGGGGGGCCGAGGACAAGACATCACCAGGGAGGGGGAGGGGTGGTGAGAGCTGCTAAGCTTAATTTGGAGGACTTTTTGGCAGTGTTTTTTTTGGTCTTTTGGGTGGGTGCTTCAAGTAGATGGCAGTGATGAATAAGGAGGGGAAAAGCTCTATGGATACCAGCAAATATGTGCGTTATACTTCTGAGCAGGTGGAGGCTCTGGAGAGGGTTTATAGCGAGTGTCCCAAGCCTAGCTCCCTCAGAAGGCAGCAGCTGATTAGGGAGTGTCCTATTCTTGCTAATATTGAGCCCAAGCAGATTAAAGTATGGTTTCAGAATCGCAGGTGTCGAGAAAAACAGAGGAAGGAGGCATCACGC…	Class III HD-ZIP protein family member	ATHB-15	1871	3	6.72998e-134	down	-1.05977	0	0	0.0412524	0.0400021
	Cl_1663	AATTGAAATGAAGGCAAGTCAAAAGGATGATGAGGCCTGGCATGGCTTCTGCTCATGGGTCCGCCCGGTGCGCCATCAACGGGACATCATCCATGCATACTATTTTCTGATGATAACAGCATGCATCGCTGGCTTATTCGACGGCAATATTTCGAAATTCCGCGTTTGAATTTCATTGGAGGTTCAATCTGTTCCTCGTTGTTATCTATGGCGGAATTGTCACAGCAGCGCAAACAATTGAACGAGAAGAAATGGCTCCTTGTTTCTTATATGCTGAACTAGTGTACACAGTCAGTTACCAGTTGCGATTTCATGGCTGTGTCAAGAGCCAAAGAGGGGAAATTTGGGTTTGATTCTGGGAAGTATGTGAGATATAGTGATGAACAGGTGCAGGTGCTG…	Class III HD-ZIP protein family member	ATHB-15	913	4	0.00725668	down	-0.961778	0	0	0.0144571	0.0140129
	Cl_1664	TTTGTTGGGTAATAGAAAACAGAAAAAAAAATCCCGCCCCTGCACGTTATATCACGCCAGCCAGTCGGCTCGTTTTCCTCAGTAGTTACTTGACAAAGGACTTAACGACCGGTCGCATCCGAGTTCGAATCTCGTCCGCTGCATCTTTTTTTTCTTTTGGTTTTCGTTCTTTCTTTTTCCACCCACCTCTGCGCCCCCACTTTGTGGTTATTCTTTTAATGCCGAACTTCATGGTTGTTGCGATCGATGATTTGAAAGCGGTGTCTGTCGCCTTACAATAATTATTATTGTTATTCTCTGCTTCTTCTGCTTCTTGTTGCTGGCTGTTCTTCTCAGCGGTTTTGTGTTATATATAAGGAACTTTTGGGGCTTGGTTTATGGCGATGATGATGATGATGA…	Class III HD-ZIP protein family member	ATHB-15	1169	3	0.558102	down	-0.335825	0	0	0.0412524	0.0400021
pab-miR169a_L-1R+1	Cl_1691	ACACGGAACAAGAAAAAAAGGAAGAAAGATTAAAAAAAATTTTTTGCGGTTAAAAAAATATTTTTGCGGTCTGACTATTGAAACTCTAGTGAAAAAAAAGGAAATTACAATTAAAAAAACCAACTACAAATTTAATGCTCCATAAGCTTTACACGATACCCTCATTTCCATCAATATTTTTTAGTAGAGGTTTCAGGAGCTCCGCGTTGAATTTAAATTTTGCAGCACAAACCCTCAGTGCTTTTGTTTCCAGCGGAGTTTTACAAGTAATCACATGAAGTTGTCCTTCTCCGGCAAGTATTTAGCATTGTGAGATTATTTAACTGTTTCAACTTTGAAATGCGAGATGCTTGAAATTACAGAGGCCGAGGGAATGGTGTAATATGGTTTGCTGAGCGT…	nuclear transcription factor Y subunit A-7	NFYA7	1849	4	2.19011e-06	up	1.53007	2	2	0.907025	0.896452
	Cl_1692	AGAGGATTGAAAGTAAAATGAGCAGCATATTTGATATGTAGTGCGTGGAGTTTGTTTTTGTTTGCTTCGGCGAAAAAAAGTAGGCTTGGCCATTGGATATGTCTCAAGTTCATGGGAATTGTTGAGAGCTTCAACATGGATATGATCTGTAATTGTTATCCAGATTTGATAGCAACCAGGCTTAGTAGACTTTTTTGAAACCTCAGTTGTTCTCAACAACGTGATATCTTCTTTACATACATTTGGATAAGGTGGAGGTGAACTACTGCTAGAAGACTGATATTTGGAACCTTGAGCTGTATTTTCGGAAAGCAGTGGGTTGTTTCTGATTCTGTCAAGTTCTAGGGGACGATCTTTAAAGGGTAACAATAATGGCAAGCAGGCTAGTTTTGTTTCTGA…	nuclear transcription factor Y subunit A-7	NFYA7	1963	2	3.21459e-26	up	1.12954	0	0	0.0142007	0.0137644
	Cl_1693	ATTGCTCAAAGCCAGGAGAAGCTTTTCTCGGGGTTTAACTAGAACAGGTTCTGATGGCAACGTAACATAGGAAGGGCCCTGCAAGGGAGCTTGTGAAGTATTAATGATCACTATGCATGCGGATTATGGAGGTCAGGGGACCCATGTTGGTGGACAGTCTGCTTCCCCTGGAGTTGTTTGGTGGGGTGGAATTAGATCCCATGGTTTCCAAAATGGATCGAGCTTGGCTAAGGTGGACCGCTCTGGGGGGGATGTTTTTGATGCTGTGAAGCAAGTTGGGCTCCAGCTGCCACTGTCGTCACCAATGCAAGGAATGGGCCACAGTCATTCAGAAGGAGAAGGGGTACAATTGGGAAGCAAAAGAGTTCAAGTTATGGCAACTCATTCTGGTTATGATCA…	nuclear transcription factor Y subunit A-7	NFYA7	1353	3	0.738241	down	-0.389307	0	0	0.00466989	0.00452575
	Cl_1694	AAGCTCAAAATGCCATTTGTTGATTTGCAGAAGCAGCAACTGAGGGAAGAATGTGAAGCTGATGCCTGGCTTTCTGCCTAGGAGTGCTTTTGCGTTTTGATTTTGGCGTGCGGTCTCAGTTCGAATCTCCGCCAGAACCCCATAGAGGAAAAGGAGAGAGAAGAAATTAAAAAAGCGGGGAAACGGAGAGTAATTTACGATGCAGGCTCCGCCTTCGAAATTCGGCACCAAAAGCAGTGCATCTGATCGGCAACACCAACAGCCATTTCAGCAGCACCAACAGCAAGGTTCATCAACTGTCATATCGCCAACACCTGCAGATTTTGTAATGCGGCAAAGTCATCTTGAACTAGTACATTCTGGAAGTGATGCTTTATGGCAGGCTCGAGCTGCATTTCC…	nuclear transcription factor Y subunit A-7	NFYA7	1558	4	4.93025e-05	up	-	2		0.907025
pab-MIR398b-p5_2ss15TA20TA	Cl_398	GGGGGTGGAGGTGGGGGTGGTGGTCGTGGTCGTGGTGGTGGAAGTGATCTTAAGTGCTATGAGTGTGGTGAGTCTGGTCATTTTGCTCGGGAATGTCGTTTGCGTATAGGTGCTGGAGGCTTAGGCAGTGGTCGGCGCCGAAGTCCCAGTCCCCGCTACAGGCGCAGCCCAAGCTATGGTAGTAGAAGCCATGGAAGAAGAATTCAGAGTCCATCTTACAGTCCCTATCGTGGAGCTTATGGGGATCGGAATGGCAGGAGTCGCAGTCCACGTAGAAGCCGCTCTCCACGGCGTCGAGGCTACTCACCTCGACAGGGACGAAGTTACAGCAGGTCACCTCCACCTCGTCGTAGCCATCGGGTGTCTCCATATGCCAATGGAAGTCCTCGTAGAAGTGGC…	serine/arginine-rich splicing factor RSZ22A	-	1120	4	2.58428e-18	up	-	2		0.831626
pab-miR399d	Cl_399	AAAGAAACGCATGTTAAGATCAGAGGGCCTGTGCCTGCACATTCTCAATAATTTATCATCAAATGTGAGGTAAAATGAGGTACGTCTGTGCCCACTAGGGAATAATATATCCATATTTTGCTAATCCTGCTATTAAATTAAGGAGGTTTGATTAGTGGAGTAGAATCCGCTGGAGGATCTCGTATATACGCTAATCTCAAGTTAATTTAAAGTATCTTGAGATTGCTGATACAATGTTCATCTGTAATGCAAATACAGTGCGCAGCTATCGCTTTTTTGTTTTCGGAATCCAAATATACAGTGGACTTGAACTTGCATAGTTGAAAATGTGCGTTATTGTGAATTCGCCATTGACTTTTGGGAATTTGGGAGGTTGAGGGCAGCTCAAATGGCGTGAAC…	probable ubiquitin-conjugating enzyme E2 23	UBC23	1055	2.5	9.1947e-05	up	0.645552	2	2	0.571886	0.555098
pab-miR482c_2ss11TG22CA	Cl_4821	ATACTATTCTTCAACTTGTATATTGATACAATTCAGTGCGTTCAGCTAATCTATTTTCTCAAGTCCATTCTCAATTCTTAGCTTTTACCAATCAGAGATGGCATCTAAAGTTGGAGGAGCTGTTGCGGGAAAAGTTTGCGAGATGGCTGTTGAGATGGCAGTCCAACAGATAAGCCTCGTCAAAAACTTCCAGGAGCACTTCGAATGGATGAAGAAGGATGAAAGGCTTTCTCAACGATGCCAATGAGCAGTTCAGACAGAATGAGACTGTGAAGCAGTGGCTCAACGATGTTCGGGACATTGCCCTGCGTGCGGAGGACATATCTGAGCTATGTTCTGTACAACCTCTCTACAGTAAAAGATATCTGTCTGTTTTGACTGTTAATCACTTGGTTTTTC…	disease resistance protein RPM1-like	At1g61190	663	4	0.107281	up	0.530075	2	2	0.737151	0.720735
	Cl_4822	AGGTGGATCAGAACTTGATGTCAGGAATGGGCAGGAATGGGAGGCGTAGGAAAGATTTCACAAATCATCCTGTATTTAATACGATTGGGCTGAACGCAATTTCTTATGGGGTTCGACCTTGGATGGCCGGACCCTGGAGTGGATTTGTGTTTTCGTATGTGTGTGATTGCTGCCGAAGAGGCCTCTTTCGATTTAAATTTATGGATGTTTGCACAGCAGTGCAGCGACAGAATTGAGAGAGTGGGAAGACTCAATCACGCCATAATCCTGAGATTTGGGAGTGAATCAAGCTGCAGTAAAAATGGTACATGGCTGCAGCAAGTTTTGCAGACACAAGTGGAGGGATCTCCGAGAGGAACACGCTTGGAGCGGTTGATTAGAGGCTCGGGTTTTCGAGAT…	unknown protein	-	46	1	2.70035e-39	down	-0.180271	0	0	0.00673839	0.00653061
	Cl_4823	GTTTTTTTGGGGCTTGGAATGATTATATTTTTGTTATCCAATCTCTCTGCTTTAGCTTCAAATCTGCATTGCTTCCGTAGTATGCCTATCAAGTTTAAAATGCGGATAAATTGCATTCTTTGCAGAGATTTCGCAGGAGGAATTGGAGGCGTAGGAAAGATTCCGCAAATCATGATGTGTTCAATAGGATTTTGCTGCAGGCAATTTCTTTTCGAATTCGAACTCCCATGGCCGGCCCCCGCGATCGATTTGTGTTTTTAGCCGTGAGTAATTGCTGCAGAATGGCTGCTTTGGATATAAATTTCTGAATGTTTGCGGTCCAGTGGCAGCAACAGAATTGAGAAAGTGGGAGAGAATCAGCCGCCCCACAATTCTCAGATTTGTGAGGGAGGTAAGATT…	unknown protein	-	151	2	5.43858e-25	up	0.240568	0	0	0.00285642	0.00276817
PC-3p-1033_8666	Cl_10331	CTAGGCAAAAAACAAAAAAAACCCATCTGCCACTCCGTCTGTTTTCTGGGCTCTGGCTCACTGTCATTGGAAAAATCTGGTAAGGACTGGAATCTATGCATTTCTCAAAATAGCCACTCTGTCTTGTGGACCACTTGTTTTAAATGCATTTATTGGATTTTCAGAAGACAAACAATCATCCAAATATCAAGGGTATGCTTTAGTAGGAGCACTCTTTCTAGCCAAGTTCCTAGAGTCCCTATCTCAAAGGCAATGGTATTTTGGCACTAGAAGGATTGGTCTCCAGATGCGCTCCTCACTAATTACAGCAATCTATGAGAAACAATTGAAGCTATCCAATGAAGCTAAACAGGTCCATGGAGCAGGAGAGATCATGAACTATATGTCTGTAGATGCTTA…	ABC transporter C family member 10-like	ABCC10	2447	4	0.0102092	up	0.682078	2	2	0.955743	0.949023
	Cl_10332	AGAACATTGAGTTTTACTTACCCGCTAAGCGATGCCAATGTGAAGCCTCCAATTAAGCCGGTGTTTCCTAGAAGCTCTCTTCGCATTTATTTTCTTGGCGGCTAAGATTTGTATCGGCTAACTGTTTCCTCTTGGTTTCTCAGAGGCTAAGAAATCCTCACGGTATTTATCTGCCCCGGCCCATGTGAAGTTTGTAAGCGCATTTGGTCTTTGCAATTTCTACAGATTGATAGGTTTTGGTGCTGTTCAGAGAGGAAAAATTTAGCTGAATCAATGGAGCGAGGAGGAAATAGTAATAGAGGACGAGGCAGAGGAAGAGGACGAGGAGATGAACAGAGAAGGCAGCAGCCGCCGCCTCAGGCAACTGGTCAAGGAAGGGGACAAGGGAGAGGCAGGGGA…	Protein argonaute 7	AGO7	820	1.5	0.0072647	down	-0.147997	0	0	0.00931797	0.00903101
PC-3p-112883_83	Cl_112883	CGCCGATTATTGGTTCAACTGGCTCAATTGGAACTCAGACTTTGGACATAGTAGCTGAACATCCAGATGAGTTCAAGGTTGTCGCACTTGCTGCAGGTTCAAATGTGACGTTACTTGCAGATCAGGTTAGGACATTCAAGCCTAAACTTGTTTCTGTCCGCAATGCGTCATTAGCTGCTGAACTGAAAGATGCTTTGGCAGATTTTGAAGCCAAGCCAGAAATAGTTTTTGGAGAGGAAGGAATGATAGAGGTTGCCCAACATCCAGAGGCTGTCAGTGTTGTAACAGGCATTGTAGGATGTGCTGGCTTGAAGCCAACTGTTGCAGCAATAGAAGCAGGGAAAGACATAGCACTTGCTAATAAGGAGACTTTAATTGCTGGAGGTCCCTTTGTGCTGC…	1-deoxy-D-xylulose-5-phosphate reductoisomerase	DXR	1041	4	5.5487e-05	up	1.1675	2	2	0.992548	0.990695
PC-3p-136130_64	Cl_136130	ATGAAAAATGTTTAGCAGTAAGAGGAAATGAGCTCAGGTATTATGAATGGGAGGCGTGGGTGTACGTTTATATGGTGATTAGAGATGAAACAGATGGGAGGAAGAATGAAAGCGAATAGTGGGTCTTTTGAACAAGGTTGGAATTGGGAAAGAAAGTGAAATGGGAGGGAAGAACATGGTATGCAATAATTGGTAGAAGAGCATTGAAACTATTAGTTTTAAGCACACTAGATGACTGGTTTTGCAGATTTCTACAGTCCATGAAGTAATAAGTTGAATGTTTCAGGATTTGATTGTGTGAGTTTTTTCTTTCAACGTTTCGGATCACACTCCGTGATCTATCATCAGGAAGAAAAAGCTAAAGAAGAGAAAATTTTGCAGATTCGAAGATGGAGAATG…	Homeobox protein knotted-1-like 6	KNAT6	322	3.5	0.0589884	up	0.137757	0	2	0.0969145	0.999643
PC-3p-156265_52	Cl_156265	GTTCAGCAGTTTACTGGAATTCCTGAGTCGCCCTTTCAAATGGGTCGCTCTTTTTCCCCCGTATCTTCCCTCCTTTCTTATAATACTCACCCTCCTCAGCGCTATTCTCCACTCCGCTTCCATGATGATCTCAATGCAAATCCCTTTTTCTTCCCTAGGGCAACTGCTTCCCAGGCTCAGCCACCGCCTCTGCTTGATGACATGGCTCTCAATCCAGCTGCTGCTTCTCTGTATTCCAGCCCGGTCATGTTATCTTCTGAACGAAGGCCGGGGTACCTCATATAGGGCTACTCTACTTAAACATCATCCGGTTCGATGGGCGGCTTCATTTAGGATCACTCTACCTAAATGTCATCTGGTTCAATGGGCTGCTTCATTTAGGATCACTCTACTTAAACA…	unknown protein	-	311	3	4.93025e-05	up	-	2		0.99996
PC-3p-201628_35	Cl_2016281	TAAATATCATCTACTTCAATAGTCAAAAGTTAATTTTGGTCAATAAAAATAGGACAAATATTTACCACTTTTTGCTGTGAATGAGGTGTAAAATTGCTATTGAGTGTTTGACCATTGAAATGGATGATATTTAAGTAGAGTCGTTGTGCTCCACTTTCCAATCTGGCCTAATCTCATGAAGGTGACAGCACTCTACCTAAACATCATCAGGTTCAATGGTCAAACAGTCAATAGCAAATTTACACTTCATCCACATCAAAAAGTGGTAAATATTGGTTGTATTTTTATTGGCCAAAATTGACCTTTCACTGTTGAAGTGGATGATATTTAAGAATAGCCATAAAATCAATTTAAATGAGAAAGTTGAGTACAAGCCCAATACACATTTGCATCATTATT…	unknown protein	-	21	3.5	1.00869e-12	up	1.26704	2	2	0.999911	0.999865
	Cl_2016282	AGAGTGAAAAACTAGCACCATCTAAATGTAACCATTTGGTCAAATAAACTGGTAAAAATCTCTGCGAGAATTGCAAAGTTCCCGCCAGCCTCCCACCTAATCTTAGGTTAAATTGCAGTTCCTAAGAATAACTGTTCGCCGTTTTCAAGTATAGATTGTAAACTATACATTACAAATAAATGAAATACGTGAGGCTACCAGCCATGGAGGACAACTGGAAGAGGGAGGAAGAGGTTCTTCAATCGAACGCTCAAGAATAACACAAAGACTTAAGCACAAGATTAAGGTGTGTCCATTCGCATTCTCTATAGATAGGTTATGTGTTTTGATTTTGCCTCCCTTTCTAGTTTCTTGGTTTTTGCAGATATTACGTCTCAAAAAATAGTTATTGTTACCTAC…	unknown protein	-	1271	2	7.4413e-05	down	-		2		0.999671
PC-3p-382147_11	Cl_382147	GAACAAAACGTCCATTTTAAGTTTTTTTTTTCACTTATTTAAAAAAATTGTTTTAAGAAAAAAATCATGATTGCTATTCCATATAGCCATGCTGTACACTCCACCCCCTCTTGAAACCGGCCATGTTCCCATGTAGTTAATTCATAAACTCAGTCAAGTCTGACTGGCATTGGGATTCAAAAATTTAGTAAAAATTAGGCCATGGAAATCGGAACATGGCCCTGTAGAAACACATCAACAAACATTCATTTATTCCATGCACAGCCCACTTTCATTTAGGCAGGGGAGAAGTGGAAAAAAAGGAGTTCTTTTTTTTCTCCCGGATTCATACATAGATCAATCGGAAGCTCTGGCTCAAGCTTAATCTCAATCTGCTGTAGCTGCATTGAAGACATCTGT…	Proline-rich extensin-like receptor kinase 1	PERK1	383	4	0.00342321	down	-		2		0.99655
PC-3p-507_14846	Cl_507	ATCTTATCCTTTCATAAGGAATTCCTCGCCTTATCCTTCACAGCAGCACACTCTGTATATGTTCAAAGGGGCATTTTCATTCTTTCACGGAGAGTGATCTAAAAAATCATGTAAAAAAAGTTATATACAGTTGTTTTTGTTTACCAGAAGTTTTATCATTATATTTCTGTATGTCAAGCATTTCCTCCTCTTCCCCGCCTCCCCCAACAAAGCAAACATTATGTAAAGATTGATAAGAGAATCATTCTGGCCTCCTGTGATGTACATATGATCTCTGTTGGGTGGCTCAAGGAAAAGTAATCTACGCTCACACATATTTACAACATCAACAAAGGGTAGATGTACCTCAGAAAAGCTTGATAATCTCAAGTAAGTATCAAATACCCTGGGTGTTCATTG…	unknown protein	-	641	3	0.114378	up	0.208147	2	2	0.898793	0.887717
PC-3p-83441_123	Cl_83441	CGCGGAATCAAGCAATCGGCACGCATGTCAGAAGGGATGAAGCAGGGCAGAGATTTTGTTTCCCGTTGTGATTCGAACTCCAGACCACTCAGAGACATGGAAGGAACTTGCGATCATTCCGCCACAGAATCTGAACCCGAGATTAAAAAGTTGCGGAAGGATTTGAACTCGGATGCAAAGGATACAAATGTGCTTTTGGATACGGGCACCCTGGTGCATGGAATAGGAAAGGAATGCTTAATAAACCATTCCAATCCTTTTGGTGTACAGACTACTGTGGTTCCTAAGGAAGATACAAATAAAACAAAAAATAAGAGGACTGTCTATATTTGGGACATGGATGAGACACTTATTTTGCTCAAATCTTTGCTCAATGGAAAGTATGCTGAACCGTTCAGT…	Eyes absent homolog	EYA	438	4	1.06359e-09	up	-	2		0.975562
PC-5p-120119_76	Cl_120119	GTGGATCTACTCGTCCAAATCGTTTGAATAATTTCATTTCATCGTTGCAAAAGGCAGCCAGAGATATAATAACTTGATTTGAAGTGCTCTCCCATTTGTGGGTGACTGCCGTGGCTCTGTTTCATCACAACGATGGCCTCGATGCCACGTCCTCCACACGCAGTAGTGGTGCCCTTCCCTGCTCAAGGCCATGTGAATCCGCTCATGCACTTTGCCAAGCTCTTGGCCGCCAGAGGATTTTTCGTTACTTTCATCAACACAGACTGGATTGAACAGCGGATCTTCAAAATGCCCAACGATTCCGCAGCCGTTTCCCGTCAGTTGCAGCAGCAAGGCCTCCAGATTCGCTTTCTGTCGCTTCCGGATGGCCTCCCTCCCGACCATCCACGACTACTAGCG…	UDP-glycosyltransferase 85A8	UGT85A8	1191	4	5.24291e-14	up	-	2		0.992548
PC-5p-150519_55	Cl_1505191	CAAAAGAAAAGGGGAAGAATATTTACCCCAAACCCTAAAATATCAATGCCATCTCTCTTTACGCAAACGCCGAGTAAAGATACCTCCGTGGCCAAGAAGTTTCTAGAAACCCTACAATTTTCTACAAAACTTAGGCCCTTTGCATTAGGTTTACAATCTCGCGGCTAGGACTGGTTTTTCGTCTTTCGTCTGCCGTTCTCTGCGTAAGATAGTAGAGCATTTGCGATCTAATTGTATTGGATTGGAAAAATGGCTGGAGAGACGGAGACCTTTGCTTTTCAGGCGGAGATCAACCAGTTGCTGAGTTTGATCATCAATACGTTTTACAGCAACAAGGAGATTTTTCTAAGGGAACTTATCAGCAATTCTTCTGATGCCTTGGATAAGATTCGATTCGAG…	Heat shock protein 81-3	HSP81	1036	4	0.0109592	down	-0.843384	2	2	1	1
	Cl_1505192	ATAGAAGGCAAGCAGGACAGCGAAGAAGAAGAAAGAAAAGGAGAGAAGAATGGAGAAAAGAAAAGAAGGCGAAGCAGAGGAAGCCCATTGCAGCCCTGCAACAGCAATAATGATAATATCGGCAATGGCAATGTCAATGGCAAGAGTATCGAAGAAACATACCAGAAAAAGAGTCAGCTGGAGCACATCCTGCTCCGACCCGACACCTACGTGGGGTCCATCGAGAAGCACAAGCAGGACATGTGGGTGTATGAGAATGGAGGCATGGTGCACAAGGAGATTGAGTACGTGCCGGGGACTGTACAAGATCTTCGATGAGATCCTGGTGAATGCGGCGATAACAAGGAGAGAGACCCCAAAATGAATTCCGTCAAGGTGGAGATCAGCGAGGAGGACAGG…	DNA topoisomerase 2	TOP2	3225	3	0.0452893	up	0.945112	2	2	0.994223	0.992702
	Cl_1505193	AAACAACCGAGAAAAGACAAAAAAGAAGTTTTGCATTAAACGAAATTGTTCACGTGTGAACGCGGTTACGAGATTTTGATAGCCGGCTTTCCCCCTTAACCAATACAATACAAACTCGTTGAAACCCTCGTTTCGCCACACCCTACAGATCTTATCCGGCCTCGATTCTCAGTCGTTTCTGGTCCGATTGATTCGATCTTGGGCTCAAACAATTTCTTTTTCGAATACCCTTTAGTCCCCTCTATCGATTGAGTCCAATTTTACCATCTGCCGTTGAGAATATTGTACGCTAGGGTTTTCCGTCTTCCCCCAAATTCGGTCGATCTTCGAGGGCTTTCATATTTTCTGCACGGCATCCAATTTCGCCGATCGGCAGGACTCAACATGGTTATGAAACGA…	AT-rich interactive domain-containing protein 2	ARID2	1593	4	5.82982e-07	down	-		2		1
	Cl_1505194	ATTTGACTGTCGGAAGAACTCGTTTCAGCGCCGAGTGGAAGCATCAAAGCAAGCTTAATAGTTGAAAAAGAAATCTGAGAAGCATCAGAACAATAGGGATTTGCATACATTGGATAGAATGAGAGGTTGAGGAGAAGGTAAAGCCTACTTTACTCTAAACTGTGCTAGAAAAGTAACTACTGCAGGCAAAGGATAGTGCATATATACATGATGGAGGCAAACTAGAGAAAATTGGTTCTTTTGAAGAAGAGTTAACTAAAACTAAAATGGAGATTGGAGATGCAATGAAAGCACAAGAAAGACTGAAGGTCACAGAGATAGAAACAAGACAGTTGAAAAGTGAACTGACCGACTCTCACTCCAAAATTATACAACCTGGACAGAATGTAACATTGTCAG…	unknown protein	-	889	4	5.82982e-07	down	-		2		1
	Cl_1505195	GGGTTTACTTCAATCCCATTTTATGGCATCTACTTCTAGCGCTCGGAGGCACCTGGAGGTTGAAGAATATGCACCATCTACATCTGCTTCTGGTGGATCCACAACGCCTGGGGAAAACCTGGCCTGCCGCGGTGCCGAAGTCAATCACAAGCTGCGGACAACTCTCTATACAATGTTGAATCCCATGGGATTGAGGGATTTTCTGGATTCAGAAGATCTTGAATTGGGGGATTATTTTCCTAGAGAATTAGAAGCAATGATCAGAGCTTCACTTCATATAGCTATATTTTCAGACAACCATGCACGATCCTGGTCGTGTTTGGCAGATCTGTCTTCTATGCTTAAAACATGCAGTGGAATTGTTCCGATTCTCTACCATGTTAAGCCTAAAGATGTCCG…	Probable 2' cyclic ADP-D-ribose synthase BdTIR	BdTIR	1786	4	2.58428e-18	up	-	2		1
	Cl_1505196	AAAGGGAAATAGAAGACACGGTGTTGCTTGCTTTACAACATCCAGAGATATATGATAATATTGCCAAAGGCACTAGGTGTAAGTTTGAATCTAATCGTCCTCGAGCTGTACTCTTTGAAGGACCTCCAGGCACAGGAAAAACATCTTGTGCTCGTGTCATTGCAAGCCAAGCAGGTGTTCCTCTGTTATATGTTCCACTTGAGGTGGTGATGTCAAAGTACTATGGTGAGAGTGAGCGGCTGTTGGGGTCTATATTTAATCTTGCAAATGAACTTCCATATGGTGCCATAATATTTTTGGATGAGGTTGACTCTTTAGCTGCAGCTCGTGACAAGGAGATGCATGAGGCAACCCGAAGGATGTTATCAATTCTTCTGCGCCAGATAGATGGGTTTGAAC…	ATPase family gene 2 protein-like	pan	625	4	1.51483e-07	up	-	2		1
PC-5p-17099_712	Cl_17099	AAAATTATGTCCTGTTGAAGAACTGAGCCAGTGGGAGGCATATCCGTCTAAGGAATTTGAATGTACAGAGATTGATGTGCATGTTCATCAAGATGGATATCAGAATGGCATGATTGGTGCAAATGGCGAGCTGCTTCTGTGCAATGAGCAATGCCTGCAGGAGGAGAAATTTGTGTCCAACGTAGAGCAATGCCTGCAGGAGGAGAAATTTGAATCCAATGTAGAGCAGTGCCTGCAAGAGAGGATTAGTTCAGAGGAGGATCTAGAAGATTGTATGATAGACGAAACTCATAAAGGCAAACAATGCCAATATGGGATAGTTGATTCTAGAGATTTTGAAGATCTAGATTACAAGGGAGATGCTAGTCATTGTGATGAAAATGGTCAACATGGAGAATT…	unknown protein	-	2545	4	1	down	-0.376816	2	2	1	1
PC-5p-216571_31	Cl_216571	CTGCCAAAATCGCACTAAAACACAACCGACGTGAAAAGGCCACGCCACTAACTTCTAAAACACTTTTCCCACGCCTACTGCAATATTTTTAGATGTTCTCCTGCAGAGGATTTTCTGTTTAATATATTGACCATTCCAATACCAAAGACCAGATCAAACCACAGATCGGCCAAAGGGAAAATGGCTGCCAGAATTTGAGATCTCTTGTTAAAGGTATGTAACAGCTCTGGAATGGAAAAGATCTTTCGTACTTCATTAGCTTCTTTTAGTGTTTCCATTCTGAAATTTTGTTGGGCTTATTGATTGCTGCAATGGGCTTGGATGGTTTGGCAATGGGGCCGAGCATGAGAATACTGTTATCTGTTGTGGGTATGGTTATTTTAGGCTTTATGATGTTGG…	Cytochrome b561, DM13 and DOMON domain-containing protein	At5g54830	3237	4	7.4413e-05	down	-		2		0.997745
PC-5p-3786_2830	Cl_37861	ACAATCTCAGCGATCTGTTTTAAGTCATATCTTGTTCAATTTCTTTTACCCTCTTCCCTCTTTCACAAGCTCAGTAGGAGAATAATGGCTTCCACTTCCTGCTGTTATTAATATTCTCCTTCCCAAGAAGACTATCGAATTATTCTCAGTAATATGGCTGCGGGGGAAGAGATGAGCCATATTGATGGCTTGATTTCTTACATTGATCAGGTCTTAACAGAGGGAAGAGAAGTAAGGACGGATCTGGCGGATCCTTCTATCAAGTCTGGTGGTGATTTACTGAAGAAGGTATTGAAGCGATCTAAGAGACATATGTGCAAGAGGGACTTTAAGCGAAATCTTAACCGTGAAACCCGCAAACTGGTAATTGATGTAACAAATGTAGCAGCACAGATTAAG…	Disease resistance protein RGA1	TAO1	722	2	0.340537	down	-0.602375	2	2	0.804678	0.789666
	Cl_37862	ATGATTTGAACACATTCTGAGCAATCTGTTTGAGTCATATCTTGTTCAATTTCATTTACCCGCTCTTTCATAAGCTCAGTAAGAGAAAAATGGGCAACACTTCCTGCTGCTGTTCATGCTCTCCTTCCCAAGTAGATTACCAAAATGTCATCAGTAATATGGATGCTGTGAAAGAGATGAGCCAAATTGATGATTTGATTTCTTACATTGATCAGCTCTTAAAGCCATTGACGAGGAAAGCATTAATTCAATTGCCCTTCTTGCCAAGACGAATCGGGTGGGTTCTTCTATCAATTCTGCTGGTGGTTTACTGGAGAAGGTATTGAAGAGATCTAAGGGTCATATATGCAAGAGGGACATTATGCCAAATATTAACCGTGAAAATCGCAGATTGATAAT…	Disease resistance protein RGA1	TAO1	751	2	0.834112	down	-0.0548876	2	2	0.804678	0.789666
PC-5p-82703_125	Cl_827031	CTATAGATCTATATAGATGCTGTTATACATAGATGTCAATTCCTTTTTTTCCTTCTACATTTGATTTATTGAAATAGTATTTTTAGAGCATGGTCAGATTGTGTCCTTTCTCTCTTTTGTTTCTGTGGTTGAAACTTGGGAAAATTATTAAAAAAAATTAAACTTTTGCTGTAAAGGAAGAAGCAGCCATGAAAATGAATGGACCCTCTGCATGCTGCACGGATTCCCTGTGACAACTGAAGAACATGATTTTCATTCAAGAAAACTTTGGGACTGAACTGGGGATGTGGGTGAAGGATTTTCTCAATGGGGAGGGTGGTTCCGTTTGAAAAGTAATGAACTGGTGTGCATGAGGATGACTGTTGTCAATATGAGGATCTACAGAACATTTTTGTGACA…	Nitrate regulatory gene2 protein	NRG2	473	3	2.01716e-13	down	-		2		0.997555
	Cl_827032	AAGGCATGATGCTATACAGCCGGTGAAGGACTCTCCTTTCAAGAAGAACCTCCTGAAAGGATTGACAGTGGAGCCTTCTCCCATTCAGAAAGCTGAAAATGCCATAATGGATTATTGTAGCACACTGGAAGGTGATGAGGGATATGAGTGCTGGGGGGCCTACTTTGAGTTTGTGGACATGAAGAAAGCATGTATGGCAGAAGCTGAAGCTGGGTCTGAAACCTCCAAAGAGAATCTCATAAAAATGATTAGGCAATCAGGAGGTGTGAAAAATCTGGTTGAACATGTGCATTTTCTGACTAAAATCTCGAAACCGCGCACGGAATCTGTAGCTCCTGAGCATTCCACAGTGAGTCCACATAATTTGGAAGAAGAGGAGAAGAGGCGGCCATTCCCTGA…	Protein MATERNAL EFFECT EMBRYO ARREST 14	MEE14	576	2	1.42991e-12	up	-	2		0.997679
	Cl_827033	TCAGTGTTTTAATCTGGGCGAGAGAGTGATTGAATCAGTGTTTTAATCTGGGCGAGAGACTGATTTTGCTGGAGAGATTTTAGTTGGTTGTTGGGTAGCTAAGTTTGTTGCTGGGGTGAAGCTCGGATTTTTGGGAATTTGGTATTTTGTAGTTCAGTGTTTGAGGATTTAACTGTGTGCAAGTTTTGGTAATTTGGGAATTTGGATTTGATATGGGGTCTGTGGAGAATCGGAGCGGTAGGAGGGAGGTGATGAGGAAGGAGGAGGAGGATGAACTGGAGGAGAATTATACGCATATGTGCAAGATTTGCAAGAAGAAATTTGTTTCTGGAAGGGCGTTTGGTGGTCATATGAGAATTCATGGGCCAGTGGCGATGGCTGCTGCGGCTGAGAGTAATG…	Zinc finger protein	ZAT	168	3.5	1.06359e-09	up	-	2		0.997364
ppt-miR529e	Cl_5291	ATTACTAAATCAGTAGGACAAATCAACTACAAAGAGTGTCTCACTCAGCAGAGGCAGATCACACGCTCCAGAGTCCAAATTAATCCCACAGTATATAGGTAGTTAGGCGAAGATCACAGCAGATGCATTGAGAGTTGGGGGTGAAAAATACCGAAACAGTGTAGGTACCTCCAATTAAAAAGAGAAATGAAAGCTTGACAATAGCCAAGCTACCTACTGTGGAAAAGGGTTGCTGCTGCATTGTAAAGCACGCCGTGCATGCTCATGTACGAGCGTATGGTGGAGCGACAGTTAAGTGAAGTGGCATAAATGCAGTGAGATATGGAGCAATGCGCATAGATCTTCCGCAGTGAAGACTTGATTTGCCAGACGTCATAATTACCCAAATCCCCAATCATC…	Squamosa promoter-binding-like protein 12	SPL12	2633	3.5	0.116714	down	-0.73296	0	1	0.0226242	0.0156201
	Cl_5292	AATTGAGTTTGCATTTAAGAAGTAATTGTTCTCATTACTATCATCTCCAGCTGCTGCCAACTTGGTAACACATTCATTCATTCTTCCAGATTAGTGGAGGAAGTTGAGTTGGGTTGGCTTTAGGTACATCATTTCCATTCAAATTCCACCTAACTGCACTTCTCCTATGTTTTGGGAACAGCCTGGTACTTGTGTTGCTGATGACGACGATCATTTCTGTCTGATTGAATTTTGACCCTGATTTAGAGATAAGAACAGAGATTATCCATGACCCAACTTCCCATTCTCCAATACCCAAATGCTATTTTTTTATTTAAAATGGGGAAACCCAATAGACTATTGCCTCCATTACTTTAAGCAAATATAGCTAATCAGGACAAAATATAGGTATCCTTATTT…	Squamosa promoter-binding-like protein 3	SPL3	2930	2.5	4.10217e-17	up	0.756667	0	0	0.0307237	0.0297875
	Cl_5293	GGGGAAAGATTAACATCATTTTGCCCACGCCCTCGCCCACGTCCACGCCCATTTAGGTGTTTTTTTGTTTGTCTGTAGGCGTGTACAGGGTAAGGAAGGAAGGAGTTTGCGGGATTCGAACTCGCATCCCGAGACGTGGTCTGAAAAGGTTGAGGTGAGGTGAGGTGGGTGGTCATTATTAACTACGTCAGGTGAGGGGAATGAGTGACCTGTGAATGAATACAAGTACACCATTGGGAAAAAGCTTAGCTTGGGTTATTTAGGCTGTTTTGTTTGAGGCCAAAGTAGAGAGGACTGAAAATGAAGACCTCTTCCAGTTGGGAATGGGATAACCTGGTGCTGTTTCCTGCCAATGGCGGGCTTAAGGGTAGCAGTGGTGATGGGAAAGTGAAGGAGCAG…	Squamosa promoter-binding-like protein 12	SPL12	1382	2.5	0.000163814	up	0.137757	0	0	0.0307237	0.0297875
sly-miR6024	Cl_6024	GGGGTTCATTGCTGGGTCTGTGATGGAAGAGCAAGAAGGCTTAGCAATGAGCAAAGAGCTGCAATTGCTTCCTATTTTCGTGTGTACAAGGGGAGTGAAAACACTAATAAAATGGTCTCTCTGAGTGGGCCTGTGCTGCATCCTTCCTTGACAAGAGCTTATGCAGATGTCTTAAGGGTTTACTTTGAAGAGAAAGTACTTCCAAGCCAAAAGTTATTTTTATCTGAAGACAGATATCAGAAGATATTGGATTTGATACCGGATGATTCAATTGCATCCCAATTTCGAGAGAAATGGCGAGAAAACAGGCGTTCATCTGTTTCAAAAGAAGATAATAATATTGGTCGCTGGAAACAATTGAGACAGCAACTTGAGTCAGGCAAACATAGGGCACAAGGA…	DNA primase small subunit	pri1	962	4	7.4413e-05	down	-		2		0.990695
