# Supplementary material for: Identification of miRNAs and Their Targets in Cunninghamia lanceolata Under Low Phosphorus Stress Based on Small RNA and Degradome Sequencing
Source: Int J Mol Sci. 2025 Apr 12;26(8):3655. doi: 10.3390/ijms26083655 (PMC12027079; doi:10.3390/ijms26083655)
Supplement: Supplementary file 1 [file ijms-26-03655-s001.zip › Table S5.xlsx]

## Sheet: Sheet1
Table S5. RT-qPCR primers of miRNAs
primer	sequence5'-3'
atr-MIR393-p5_2ss14TA17AG-F	CGCGCGTGTGAAAAGACAT
nta-miR169a_1ss9GA-F	CGCGCAGCCAAGAATGACT
pab-miR166f-F	GCGTCGGACCAGGCTTCA
pab-miR319a_L+2R-1-F	GCGCTTTGGACTGAAGGG
pab-miR399d-F	CGCGTGCCAAAGGAGAGTT
PC-3p-1033_8666-F	CGCGAGAAATGATTTGCAA
PC-3p-4864_2279-F	CGCGTAGGCCTTTAACCTG
PC-3p-507_14846-F	GCGTTTACCAGAACCGCC
PC-3p-7552_1533-F	GCGCGTGACTGAGACACTTG
5.8-F	GACGCGAGGGCACGTCTG
5.8-R	GACCTGGACTTTTTTTTTTTTTTTCTCCCAAG
